# Supplementary material for: Interferon inducible pseudouridine modification in human mRNA by quantitative nanopore profiling
Source: Genome Biol. 2021 Dec 6;22:330. doi: 10.1186/s13059-021-02557-y (PMC8646010; doi:10.1186/s13059-021-02557-y)
Supplement: Supplementary file 2 — Additional file 2. Ψ sites by Illumina seq. It’s the list of Ψ sites in the rRNA mixture sample identified by our Illumina sequencing experiment. [file 13059_2021_2557_MOESM2_ESM.csv]

Homo_sapiens_18S_ribosomal_F	34
Homo_sapiens_18S_ribosomal_F	93
Homo_sapiens_18S_ribosomal_F	105
Homo_sapiens_18S_ribosomal_F	109
Homo_sapiens_18S_ribosomal_F	119
Homo_sapiens_18S_ribosomal_F	210
Homo_sapiens_18S_ribosomal_F	218
Homo_sapiens_18S_ribosomal_F	296
Homo_sapiens_18S_ribosomal_F	406
Homo_sapiens_18S_ribosomal_F	571
Homo_sapiens_18S_ribosomal_F	572
Homo_sapiens_18S_ribosomal_F	609
Homo_sapiens_18S_ribosomal_F	649
Homo_sapiens_18S_ribosomal_F	651
Homo_sapiens_18S_ribosomal_F	681
Homo_sapiens_18S_ribosomal_F	686
Homo_sapiens_18S_ribosomal_F	799
Homo_sapiens_18S_ribosomal_F	814
Homo_sapiens_18S_ribosomal_F	822
Homo_sapiens_18S_ribosomal_F	863
Homo_sapiens_18S_ribosomal_F	866
Homo_sapiens_18S_ribosomal_F	896
Homo_sapiens_18S_ribosomal_F	917
Homo_sapiens_18S_ribosomal_F	965
Homo_sapiens_18S_ribosomal_F	1002
Homo_sapiens_18S_ribosomal_F	1045
Homo_sapiens_18S_ribosomal_F	1046
Homo_sapiens_18S_ribosomal_F	1056
Homo_sapiens_18S_ribosomal_F	1081
Homo_sapiens_18S_ribosomal_F	1172
Homo_sapiens_18S_ribosomal_F	1174
Homo_sapiens_18S_ribosomal_F	1238
Homo_sapiens_18S_ribosomal_F	1242
Homo_sapiens_18S_ribosomal_F	1248
Homo_sapiens_18S_ribosomal_F	1346
Homo_sapiens_18S_ribosomal_F	1367
Homo_sapiens_18S_ribosomal_F	1444
Homo_sapiens_18S_ribosomal_F	1624
Homo_sapiens_18S_ribosomal_F	1642
Homo_sapiens_18S_ribosomal_F	1690
Homo_sapiens_28S_ribosomal_F	1536
Homo_sapiens_28S_ribosomal_F	1582
Homo_sapiens_28S_ribosomal_F	1677
Homo_sapiens_28S_ribosomal_F	1683
Homo_sapiens_28S_ribosomal_F	1744
Homo_sapiens_28S_ribosomal_F	1779
Homo_sapiens_28S_ribosomal_F	1781
Homo_sapiens_28S_ribosomal_F	1782
Homo_sapiens_28S_ribosomal_F	1790
Homo_sapiens_28S_ribosomal_F	1791
Homo_sapiens_28S_ribosomal_F	1792
Homo_sapiens_28S_ribosomal_F	2508
Homo_sapiens_28S_ribosomal_F	2630
Homo_sapiens_28S_ribosomal_F	2631
Homo_sapiens_28S_ribosomal_F	3693
Homo_sapiens_28S_ribosomal_F	3715
Homo_sapiens_28S_ribosomal_F	3729
Homo_sapiens_28S_ribosomal_F	3734
Homo_sapiens_28S_ribosomal_F	3762
Homo_sapiens_28S_ribosomal_F	3822
Homo_sapiens_28S_ribosomal_F	3844
Homo_sapiens_28S_ribosomal_F	3851
Homo_sapiens_28S_ribosomal_F	3853
Homo_sapiens_28S_ribosomal_F	3883
Homo_sapiens_28S_ribosomal_F	3920
Homo_sapiens_28S_ribosomal_F	3959
Homo_sapiens_28S_ribosomal_F	4293
Homo_sapiens_28S_ribosomal_F	4312
Homo_sapiens_28S_ribosomal_F	4351
Homo_sapiens_28S_ribosomal_F	4352
Homo_sapiens_28S_ribosomal_F	4358
Homo_sapiens_28S_ribosomal_F	4403
Homo_sapiens_28S_ribosomal_F	4442
Homo_sapiens_28S_ribosomal_F	4457
Homo_sapiens_28S_ribosomal_F	4471
Homo_sapiens_28S_ribosomal_F	4500
Homo_sapiens_28S_ribosomal_F	4521
Homo_sapiens_28S_ribosomal_F	4530
Homo_sapiens_28S_ribosomal_F	4551
Homo_sapiens_28S_ribosomal_F	4576
Homo_sapiens_28S_ribosomal_F	4579
Homo_sapiens_28S_ribosomal_F	4627
Homo_sapiens_28S_ribosomal_F	4673
Homo_sapiens_28S_ribosomal_F	4689
Homo_sapiens_28S_ribosomal_F	4972
Homo_sapiens_28S_ribosomal_F	5001
Homo_sapiens_28S_ribosomal_F	5010
Saccharomyces_cerevisiae_18S_ribosomal_F	106
Saccharomyces_cerevisiae_18S_ribosomal_F	118
Saccharomyces_cerevisiae_18S_ribosomal_F	211
Saccharomyces_cerevisiae_18S_ribosomal_F	466
Saccharomyces_cerevisiae_18S_ribosomal_F	632
Saccharomyces_cerevisiae_18S_ribosomal_F	758
Saccharomyces_cerevisiae_18S_ribosomal_F	766
Saccharomyces_cerevisiae_18S_ribosomal_F	999
Saccharomyces_cerevisiae_18S_ribosomal_F	1181
Saccharomyces_cerevisiae_18S_ribosomal_F	1185
Saccharomyces_cerevisiae_18S_ribosomal_F	1191
Saccharomyces_cerevisiae_18S_ribosomal_F	1289
Saccharomyces_cerevisiae_18S_ribosomal_F	1413
Saccharomyces_cerevisiae_25S_ribosomal_F	776
Saccharomyces_cerevisiae_25S_ribosomal_F	885
Saccharomyces_cerevisiae_25S_ribosomal_F	960
Saccharomyces_cerevisiae_25S_ribosomal_F	966
Saccharomyces_cerevisiae_25S_ribosomal_F	985
Saccharomyces_cerevisiae_25S_ribosomal_F	990
Saccharomyces_cerevisiae_25S_ribosomal_F	1004
Saccharomyces_cerevisiae_25S_ribosomal_F	1041
Saccharomyces_cerevisiae_25S_ribosomal_F	1050
Saccharomyces_cerevisiae_25S_ribosomal_F	1108
Saccharomyces_cerevisiae_25S_ribosomal_F	1109
Saccharomyces_cerevisiae_25S_ribosomal_F	1121
Saccharomyces_cerevisiae_25S_ribosomal_F	1122
Saccharomyces_cerevisiae_25S_ribosomal_F	1890
Saccharomyces_cerevisiae_25S_ribosomal_F	1903
Saccharomyces_cerevisiae_25S_ribosomal_F	2129
Saccharomyces_cerevisiae_25S_ribosomal_F	2133
Saccharomyces_cerevisiae_25S_ribosomal_F	2189
Saccharomyces_cerevisiae_25S_ribosomal_F	2314
Saccharomyces_cerevisiae_25S_ribosomal_F	2340
Saccharomyces_cerevisiae_25S_ribosomal_F	2349
Saccharomyces_cerevisiae_25S_ribosomal_F	2416
Saccharomyces_cerevisiae_25S_ribosomal_F	2455
Saccharomyces_cerevisiae_25S_ribosomal_F	2735
Saccharomyces_cerevisiae_25S_ribosomal_F	2826
Saccharomyces_cerevisiae_25S_ribosomal_F	2865
Saccharomyces_cerevisiae_25S_ribosomal_F	2880
Saccharomyces_cerevisiae_25S_ribosomal_F	2923
Saccharomyces_cerevisiae_25S_ribosomal_F	2944
Saccharomyces_cerevisiae_25S_ribosomal_F	2974
Drosophila_melanogaster_18S_ribosomal_F	109
Drosophila_melanogaster_18S_ribosomal_F	300
Drosophila_melanogaster_18S_ribosomal_F	301
Drosophila_melanogaster_18S_ribosomal_F	363
Drosophila_melanogaster_18S_ribosomal_F	530
Drosophila_melanogaster_18S_ribosomal_F	531
Drosophila_melanogaster_18S_ribosomal_F	568
Drosophila_melanogaster_18S_ribosomal_F	640
Drosophila_melanogaster_18S_ribosomal_F	830
Drosophila_melanogaster_18S_ribosomal_F	831
Drosophila_melanogaster_18S_ribosomal_F	840
Drosophila_melanogaster_18S_ribosomal_F	841
Drosophila_melanogaster_18S_ribosomal_F	885
Drosophila_melanogaster_18S_ribosomal_F	890
Drosophila_melanogaster_18S_ribosomal_F	920
Drosophila_melanogaster_18S_ribosomal_F	995
Drosophila_melanogaster_18S_ribosomal_F	1032
Drosophila_melanogaster_18S_ribosomal_F	1075
Drosophila_melanogaster_18S_ribosomal_F	1076
Drosophila_melanogaster_18S_ribosomal_F	1086
Drosophila_melanogaster_18S_ribosomal_F	1111
Drosophila_melanogaster_18S_ribosomal_F	1205
Drosophila_melanogaster_18S_ribosomal_F	1269
Drosophila_melanogaster_18S_ribosomal_F	1273
Drosophila_melanogaster_18S_ribosomal_F	1279
Drosophila_melanogaster_18S_ribosomal_F	1294
Drosophila_melanogaster_18S_ribosomal_F	1347
Drosophila_melanogaster_18S_ribosomal_F	1376
Drosophila_melanogaster_18S_ribosomal_F	1388
Drosophila_melanogaster_18S_ribosomal_F	1397
Drosophila_melanogaster_18S_ribosomal_F	1425
Drosophila_melanogaster_18S_ribosomal_F	1736
Drosophila_melanogaster_18S_ribosomal_F	1818
Drosophila_melanogaster_18S_ribosomal_F	1853
Drosophila_melanogaster_18S_ribosomal_F	1854
Drosophila_melanogaster_18S_ribosomal_F	1936
Drosophila_melanogaster_28S_ribosomal_F	526
Drosophila_melanogaster_28S_ribosomal_F	650
Drosophila_melanogaster_28S_ribosomal_F	1049
Drosophila_melanogaster_28S_ribosomal_F	1124
Drosophila_melanogaster_28S_ribosomal_F	1164
Drosophila_melanogaster_28S_ribosomal_F	1169
Drosophila_melanogaster_28S_ribosomal_F	1181
Drosophila_melanogaster_28S_ribosomal_F	1216
Drosophila_melanogaster_28S_ribosomal_F	1227
Drosophila_melanogaster_28S_ribosomal_F	1228
Drosophila_melanogaster_28S_ribosomal_F	1871
Drosophila_melanogaster_28S_ribosomal_F	1881
Drosophila_melanogaster_28S_ribosomal_F	1882
Drosophila_melanogaster_28S_ribosomal_F	1884
Drosophila_melanogaster_28S_ribosomal_F	2170
Drosophila_melanogaster_28S_ribosomal_F	2183
Drosophila_melanogaster_28S_ribosomal_F	2476
Drosophila_melanogaster_28S_ribosomal_F	2531
Drosophila_melanogaster_28S_ribosomal_F	2567
Drosophila_melanogaster_28S_ribosomal_F	2600
Drosophila_melanogaster_28S_ribosomal_F	2660
Drosophila_melanogaster_28S_ribosomal_F	2682
Drosophila_melanogaster_28S_ribosomal_F	2758
Drosophila_melanogaster_28S_ribosomal_F	2765
Drosophila_melanogaster_28S_ribosomal_F	2909
Drosophila_melanogaster_28S_ribosomal_F	2910
Drosophila_melanogaster_28S_ribosomal_F	2972
Drosophila_melanogaster_28S_ribosomal_F	2988
Drosophila_melanogaster_28S_ribosomal_F	2990
Drosophila_melanogaster_28S_ribosomal_F	3032
Drosophila_melanogaster_28S_ribosomal_F	3033
Drosophila_melanogaster_28S_ribosomal_F	3039
Drosophila_melanogaster_28S_ribosomal_F	3047
Drosophila_melanogaster_28S_ribosomal_F	3125
Drosophila_melanogaster_28S_ribosomal_F	3218
Drosophila_melanogaster_28S_ribosomal_F	3220
Drosophila_melanogaster_28S_ribosomal_F	3262
Drosophila_melanogaster_28S_ribosomal_F	3277
Drosophila_melanogaster_28S_ribosomal_F	3308
Drosophila_melanogaster_28S_ribosomal_F	3322
Drosophila_melanogaster_28S_ribosomal_F	3338
Drosophila_melanogaster_28S_ribosomal_F	3339
Drosophila_melanogaster_28S_ribosomal_F	3342
Drosophila_melanogaster_28S_ribosomal_F	3350
Drosophila_melanogaster_28S_ribosomal_F	3361
Drosophila_melanogaster_28S_ribosomal_F	3376
Drosophila_melanogaster_28S_ribosomal_F	3390
Drosophila_melanogaster_28S_ribosomal_F	3411
Drosophila_melanogaster_28S_ribosomal_F	3412
Drosophila_melanogaster_28S_ribosomal_F	3419
Drosophila_melanogaster_28S_ribosomal_F	3439
Drosophila_melanogaster_28S_ribosomal_F	3448
Drosophila_melanogaster_28S_ribosomal_F	3469
Drosophila_melanogaster_28S_ribosomal_F	3601
Drosophila_melanogaster_28S_ribosomal_F	3608
Caenorhabditis_elegans_18s_ribosomal_F	37
Caenorhabditis_elegans_18s_ribosomal_F	194
Caenorhabditis_elegans_18s_ribosomal_F	338
Caenorhabditis_elegans_18s_ribosomal_F	348
Caenorhabditis_elegans_18s_ribosomal_F	493
Caenorhabditis_elegans_18s_ribosomal_F	507
Caenorhabditis_elegans_18s_ribosomal_F	726
Caenorhabditis_elegans_18s_ribosomal_F	767
Caenorhabditis_elegans_18s_ribosomal_F	873
Caenorhabditis_elegans_18s_ribosomal_F	910
Caenorhabditis_elegans_18s_ribosomal_F	911
Caenorhabditis_elegans_18s_ribosomal_F	921
Caenorhabditis_elegans_18s_ribosomal_F	953
Caenorhabditis_elegans_18s_ribosomal_F	954
Caenorhabditis_elegans_18s_ribosomal_F	964
Caenorhabditis_elegans_18s_ribosomal_F	965
Caenorhabditis_elegans_18s_ribosomal_F	1076
Caenorhabditis_elegans_18s_ribosomal_F	1133
Caenorhabditis_elegans_18s_ribosomal_F	1140
Caenorhabditis_elegans_18s_ribosomal_F	1144
Caenorhabditis_elegans_18s_ribosomal_F	1150
Caenorhabditis_elegans_18s_ribosomal_F	1248
Caenorhabditis_elegans_18s_ribosomal_F	1516
Caenorhabditis_elegans_18s_ribosomal_F	1582
Caenorhabditis_elegans_18s_ribosomal_F	1583
Caenorhabditis_elegans_28S_ribosomal_F	71
Caenorhabditis_elegans_28S_ribosomal_F	1164
Caenorhabditis_elegans_28S_ribosomal_F	1273
Caenorhabditis_elegans_28S_ribosomal_F	1348
Caenorhabditis_elegans_28S_ribosomal_F	1354
Caenorhabditis_elegans_28S_ribosomal_F	1373
Caenorhabditis_elegans_28S_ribosomal_F	1378
Caenorhabditis_elegans_28S_ribosomal_F	1392
Caenorhabditis_elegans_28S_ribosomal_F	1429
Caenorhabditis_elegans_28S_ribosomal_F	1438
Caenorhabditis_elegans_28S_ribosomal_F	1496
Caenorhabditis_elegans_28S_ribosomal_F	1497
Caenorhabditis_elegans_28S_ribosomal_F	1509
Caenorhabditis_elegans_28S_ribosomal_F	1510
Caenorhabditis_elegans_28S_ribosomal_F	2278
Caenorhabditis_elegans_28S_ribosomal_F	2291
Caenorhabditis_elegans_28S_ribosomal_F	2517
Caenorhabditis_elegans_28S_ribosomal_F	2521
Caenorhabditis_elegans_28S_ribosomal_F	2577
Caenorhabditis_elegans_28S_ribosomal_F	2702
Caenorhabditis_elegans_28S_ribosomal_F	2728
Caenorhabditis_elegans_28S_ribosomal_F	2737
Caenorhabditis_elegans_28S_ribosomal_F	2804
Caenorhabditis_elegans_28S_ribosomal_F	2843
Caenorhabditis_elegans_28S_ribosomal_F	3123
Caenorhabditis_elegans_28S_ribosomal_F	3214
Caenorhabditis_elegans_28S_ribosomal_F	3253
Caenorhabditis_elegans_28S_ribosomal_F	3268
Caenorhabditis_elegans_28S_ribosomal_F	3311
Caenorhabditis_elegans_28S_ribosomal_F	3332
Caenorhabditis_elegans_28S_ribosomal_F	3362
LSU_FUWW01000035.1_1-1628_F	1311
LSU_FUWW01000035.1_1-1628_F	1335
LSU_FUWW01000035.1_1-1628_F	1344
LSU_CP007457.1_1966004-1962914_F	2791
LSU_GG700642.1_1292974-1290090_F	2580
LSU_MJIG01000001.1_1-1832_F	917
LSU_MJIG01000001.1_1-1832_F	918
LSU_MJIG01000001.1_1-1832_F	1515
LSU_MJIG01000001.1_1-1832_F	1539
LSU_CP015401.2_3038942-3036063_F	1164
LSU_CP015401.2_3038942-3036063_F	2578
LSU_CP015401.2_3038942-3036063_F	2602
LSU_KI535337.1_2635-5473_F	2555
LSU_CP001361.1_2157432-2154386_F	2060
LSU_CP001361.1_2157432-2154386_F	2062
LSU_CP001361.1_2157432-2154386_F	2749
LSU_AANI01017943.1_6429-6281_F	104
LSU_AANI01017943.1_6429-6281_F	111
LSU_CR626927.1_3854188-3851301_F	600
LSU_CR626927.1_3854188-3851301_F	603
LSU_CR626927.1_3854188-3851301_F	1165
LSU_CR626927.1_3854188-3851301_F	1206
LSU_CR626927.1_3854188-3851301_F	2583
LSU_CR626927.1_3854188-3851301_F	2607
LSU_CBXT010006254.1_184-1117_F	375
LSU_CBXT010006254.1_184-1117_F	410
LSU_CBXT010006254.1_184-1117_F	421
LSU_CBXT010006254.1_184-1117_F	483
LSU_CM003380.1_8787915-8795791_F	6794
LSU_CM003380.1_8787915-8795791_F	6823
LSU_CM003380.1_8787915-8795791_F	6849
LSU_CM003380.1_8787915-8795791_F	6885
LSU_CM003380.1_8787915-8795791_F	6974
LSU_CM003380.1_8787915-8795791_F	7000
LSU_CM003380.1_8787915-8795791_F	7009
LSU_CM003380.1_8787915-8795791_F	7039
LSU_CM003380.1_8787915-8795791_F	7076
LSU_CM003380.1_8787915-8795791_F	7105
LSU_CM003380.1_8787915-8795791_F	7490
LSU_CM003380.1_8787915-8795791_F	7544
LSU_CM003380.1_8787915-8795791_F	7558
LSU_CM003380.1_8787915-8795791_F	7587
LSU_CM003380.1_8787915-8795791_F	7608
LSU_CM003380.1_8787915-8795791_F	7638
LSU_CM003380.1_8787915-8795791_F	7713
LSU_KE148312.1_1053474-1050595_F	2589
LSU_AE015928.1_3034136-3031258_F	599
LSU_AE015928.1_3034136-3031258_F	602
LSU_AE015928.1_3034136-3031258_F	1164
LSU_AE015928.1_3034136-3031258_F	2577
LSU_AE015928.1_3034136-3031258_F	2601
LSU_CP017831.1_628123-630984_F	1943
LSU_CP017831.1_628123-630984_F	2035
LSU_CP017831.1_628123-630984_F	2543
LSU_CP017831.1_628123-630984_F	2567
LSU_ALJL01000009.1_1-560_F	244
LSU_ALJL01000009.1_1-560_F	268
LSU_KK351275.1_240450-240740_F	120
LSU_KK351275.1_240450-240740_F	215
LSU_CP001104.1_874655-877541_F	2568
LSU_CP001104.1_874655-877541_F	2592
LSU_KE159746.1_5732-3233_F	2182
LSU_KE159746.1_5732-3233_F	2206
LSU_JH414703.1_20592-23423_F	2512
LSU_JH414703.1_20592-23423_F	2536
LSU_JH414703.1_20592-23423_F	2545
LSU_DS990185.1_45639-42746_F	1976
LSU_DS990185.1_45639-42746_F	2598
LSU_CM000782.4_13475349-13473324_F	757
LSU_CM000782.4_13475349-13473324_F	758
LSU_CM000782.4_13475349-13473324_F	1159
LSU_CM000782.4_13475349-13473324_F	1268
LSU_CM000782.4_13475349-13473324_F	1343
LSU_CM000782.4_13475349-13473324_F	1387
LSU_CM000782.4_13475349-13473324_F	1503
LSU_CM000782.4_13475349-13473324_F	1504
LSU_LKAC01000001.1_30864-27986_F	2571
LSU_LKAC01000001.1_30864-27986_F	2595
LSU_CYZX01000010.1_142689-140175_F	1594
LSU_NFHL01000016.1_855-3747_F	2573
LSU_NFHL01000016.1_855-3747_F	2597
LSU_CM001487.1_2766490-2769384_F	1979
LSU_GL622558.1_2788-5669_F	598
LSU_GL622558.1_2788-5669_F	601
LSU_GL622558.1_2788-5669_F	1163
LSU_GL622558.1_2788-5669_F	1513
LSU_GL622558.1_2788-5669_F	1925
LSU_GL622558.1_2788-5669_F	2580
LSU_GL622558.1_2788-5669_F	2604
LSU_CP001810.1_94455-97315_F	1942
LSU_CP001810.1_94455-97315_F	2542
LSU_CP001810.1_94455-97315_F	2566
LSU_DS264268.1_70372-68486_F	1570
LSU_DS264268.1_70372-68486_F	1594
LSU_NFJZ01000010.1_148997-147717_F	964
LSU_NFJZ01000010.1_148997-147717_F	988
LSU_ACCL02000017.1_587-3470_F	1971
LSU_ACCL02000017.1_587-3470_F	2569
LSU_ACCL02000017.1_587-3470_F	2593
LSU_FP929061.1_46405-49292_F	1904
LSU_FP929061.1_46405-49292_F	1971
LSU_FP929061.1_46405-49292_F	2569
LSU_FP929061.1_46405-49292_F	2593
LSU_KE340309.1_73965-71085_F	1163
LSU_KE340309.1_73965-71085_F	2579
LSU_KE340309.1_73965-71085_F	2603
LSU_GG705287.1_1086-1_F	148
LSU_DS981451.1_1-1109_F	807
LSU_DS981451.1_1-1109_F	831
LSU_GL870827.1_3083-5979_F	1912
LSU_GL870827.1_3083-5979_F	1914
LSU_GL870827.1_3083-5979_F	2577
LSU_GL870827.1_3083-5979_F	2601
LSU_CP001104.1_2029327-2026440_F	2569
LSU_CP001104.1_2029327-2026440_F	2593
LSU_NFKT01000050.1_21863-20833_F	735
LSU_DS981509.1_184707-181828_F	2578
LSU_DS981509.1_184707-181828_F	2602
LSU_JGYS01000011.1_2869-5930_F	2763
LSU_CYYL01000037.1_2753-1_F	988
LSU_CYYL01000037.1_2753-1_F	1849
LSU_CYYL01000037.1_2753-1_F	1851
LSU_CYYL01000037.1_2753-1_F	2517
LSU_CYYL01000037.1_2753-1_F	2541
LSU_CYYL01000037.1_2753-1_F	2550
LSU_CP015399.2_4759471-4762360_F	2571
LSU_CP015399.2_4759471-4762360_F	2595
LSU_MJHW01000008.1_254890-252003_F	1975
LSU_MJHW01000008.1_254890-252003_F	2573
LSU_MJHW01000008.1_254890-252003_F	2597
LSU_FQYT01000046.1_1-2757_F	1840
LSU_FQYT01000046.1_1-2757_F	2438
LSU_CBXK010003090.1_1-1728_F	1443
LSU_KE159593.1_361117-364004_F	1973
LSU_KE159593.1_361117-364004_F	2571
LSU_KE159593.1_361117-364004_F	2595
LSU_DS544172.1_1875-1_F	1188
LSU_DS544172.1_1875-1_F	1212
LSU_DS544172.1_1875-1_F	1221
LSU_DS544172.1_1875-1_F	1610
LSU_DS544172.1_1875-1_F	1625
LSU_DS544172.1_1875-1_F	1803
LSU_LFIL01000038.1_208-2997_F	2577
LSU_LFIL01000038.1_208-2997_F	2601
LSU_CP000885.1_4178254-4175339_F	2597
LSU_KE159661.1_52657-49845_F	2494
LSU_KE159661.1_52657-49845_F	2518
LSU_KE159661.1_52657-49845_F	2527
LSU_CP015399.2_3414477-3411588_F	2571
LSU_CP015399.2_3414477-3411588_F	2595
LSU_CP020705.1_655861-658694_F	2515
LSU_CP020705.1_655861-658694_F	2539
LSU_CP020705.1_655861-658694_F	2548
LSU_CP001107.1_2162252-2159368_F	1905
LSU_CP001107.1_2162252-2159368_F	1907
LSU_CP001107.1_2162252-2159368_F	1972
LSU_CP001107.1_2162252-2159368_F	2570
LSU_CP001107.1_2162252-2159368_F	2594
LSU_CM001487.1_597928-595036_F	1977
LSU_CM001487.1_597928-595036_F	2069
LSU_CM001487.1_597928-595036_F	2575
LSU_CP017831.1_79836-82695_F	1943
LSU_CP017831.1_79836-82695_F	2541
LSU_CP017831.1_79836-82695_F	2565
LSU_AM180355.1_149052-151949_F	2583
LSU_AM180355.1_149052-151949_F	2607
LSU_CP015405.2_198592-201475_F	1968
LSU_CP015405.2_198592-201475_F	2566
LSU_CP015405.2_198592-201475_F	2590
LSU_CP007034.1_2005576-2008444_F	2566
LSU_HF995009.1_1-324_F	29
LSU_AM180355.1_12823-15720_F	2583
LSU_AM180355.1_12823-15720_F	2607
LSU_CP011307.1_3290326-3287485_F	2558
LSU_GL834315.1_1-458_F	144
LSU_GL834315.1_1-458_F	168
LSU_CP001750.1_2605279-2602202_F	2780
LSU_CYZR01000022.1_1153-1_F	954
LSU_CYZR01000022.1_1153-1_F	1034
LSU_CM001167.1_856747-859632_F	2584
LSU_CM001167.1_856747-859632_F	2608
LSU_JGYX01000003.1_208724-205665_F	188
LSU_JGYX01000003.1_208724-205665_F	2764
LSU_CP001213.1_902270-905359_F	2789
LSU_ATAX01000028.1_2424-1_F	696
LSU_FUXA01000015.1_1-328_F	8
LSU_FUXA01000015.1_1-328_F	32
LSU_ALYD01000095.1_57-2932_F	2585
LSU_KL402746.1_62280-61491_F	15
LSU_KL402746.1_62280-61491_F	70
LSU_KL402746.1_62280-61491_F	751
LSU_KL402746.1_62280-61491_F	752
LSU_CP002109.1_199142-202032_F	1979
LSU_CP002109.1_199142-202032_F	2577
LSU_CP002109.1_199142-202032_F	2601
LSU_CP001104.1_699450-702337_F	2569
LSU_CP001104.1_699450-702337_F	2593
LSU_CP001811.1_65940-68800_F	1942
LSU_CP001811.1_65940-68800_F	2542
LSU_CP001811.1_65940-68800_F	2566
LSU_GG704770.1_178770-180158_F	426
LSU_GG704770.1_178770-180158_F	1286
LSU_GG704770.1_178770-180158_F	1288
LSU_AM180355.1_1211105-1214003_F	2584
LSU_AM180355.1_1211105-1214003_F	2608
LSU_AM180355.1_4150086-4147189_F	2583
LSU_AM180355.1_4150086-4147189_F	2607
LSU_FRCP01000004.1_1-1348_F	431
LSU_FRCP01000004.1_1-1348_F	1029
LSU_DS028169.1_80195-82630_F	1708
LSU_CP015405.2_4238443-4235560_F	1968
LSU_CP015405.2_4238443-4235560_F	2566
LSU_CP015405.2_4238443-4235560_F	2590
LSU_CP015405.2_213133-216016_F	1968
LSU_CP015405.2_213133-216016_F	2566
LSU_CP015405.2_213133-216016_F	2590
LSU_KE150238.1_1162841-1159913_F	2611
LSU_KE150238.1_1162841-1159913_F	2635
LSU_KE150238.1_1162841-1159913_F	2636
LSU_AP009256.1_1909492-1906416_F	2091
LSU_AP009256.1_1909492-1906416_F	2093
LSU_AP009256.1_1909492-1906416_F	2780
LSU_FCNR01000082.1_2889-3_F	1972
LSU_FCNR01000082.1_2889-3_F	1973
LSU_FCNR01000082.1_2889-3_F	2570
LSU_FCNR01000082.1_2889-3_F	2594
LSU_ADKM02000035.1_1734-4568_F	2516
LSU_ADKM02000035.1_1734-4568_F	2540
LSU_FP929053.1_2706226-2707093_F	562
LSU_FP929053.1_2706226-2707093_F	586
LSU_KQ965520.1_1394122-1391201_F	2604
LSU_KQ965520.1_1394122-1391201_F	2628
LSU_BAIU01000058.1_3202-295_F	1176
LSU_CP000139.1_4742688-4739800_F	600
LSU_CP000139.1_4742688-4739800_F	603
LSU_CP000139.1_4742688-4739800_F	1165
LSU_CP000139.1_4742688-4739800_F	1932
LSU_CP000139.1_4742688-4739800_F	1934
LSU_CP000139.1_4742688-4739800_F	2587
LSU_CP000139.1_4742688-4739800_F	2611
LSU_AP012212.1_2833366-2830473_F	1977
LSU_FMKA01000073.1_2494-5377_F	2071
LSU_FMKA01000073.1_2494-5377_F	2669
LSU_FMKA01000073.1_2494-5377_F	2693
LSU_FP929050.1_3527001-3528457_F	1354
LSU_FP929050.1_3527001-3528457_F	1356
LSU_FP929050.1_3527001-3528457_F	1421
LSU_FR891248.1_1-2362_F	1831
LSU_DS028105.1_91817-89156_F	70
LSU_DS028105.1_91817-89156_F	1277
LSU_DS028105.1_91817-89156_F	1283
LSU_DS028105.1_91817-89156_F	1301
LSU_DS028105.1_91817-89156_F	1306
LSU_DS028105.1_91817-89156_F	1320
LSU_DS028105.1_91817-89156_F	1357
LSU_DS028105.1_91817-89156_F	1437
LSU_DS028105.1_91817-89156_F	1438
LSU_DS028105.1_91817-89156_F	2206
LSU_DS028105.1_91817-89156_F	2219
LSU_DS028105.1_91817-89156_F	2430
LSU_DS028105.1_91817-89156_F	2434
LSU_DS028105.1_91817-89156_F	2490
LSU_DS028105.1_91817-89156_F	2615
LSU_DS028105.1_91817-89156_F	2619
LSU_DS028105.1_91817-89156_F	2641
LSU_DS028105.1_91817-89156_F	2650
LSU_CP002403.1_419329-422164_F	2442
LSU_CP002403.1_419329-422164_F	2518
LSU_CP002403.1_419329-422164_F	2542
LSU_CP002403.1_419329-422164_F	2551
LSU_CP001810.1_292230-295090_F	1942
LSU_CP001810.1_292230-295090_F	2542
LSU_CP001810.1_292230-295090_F	2566
LSU_KE148312.1_1421321-1424200_F	2589
LSU_CP002403.1_1550329-1553165_F	2519
LSU_CP002403.1_1550329-1553165_F	2543
LSU_FBWL01000119.1_2367-53_F	1996
LSU_FBWL01000119.1_2367-53_F	2020
LSU_FP929038.1_506309-502798_F	2597
LSU_FP929038.1_506309-502798_F	3195
LSU_FP929038.1_506309-502798_F	3219
LSU_ADGQ01000055.1_164-3065_F	2587
LSU_ADGQ01000055.1_164-3065_F	2611
LSU_LFJF01048258.1_6992-7813_F	52
LSU_LFJF01048258.1_6992-7813_F	91
LSU_LFJF01048258.1_6992-7813_F	356
LSU_LFJF01048258.1_6992-7813_F	361
LSU_LFJF01048258.1_6992-7813_F	367
LSU_LFJF01048258.1_6992-7813_F	412
LSU_LFJF01048258.1_6992-7813_F	413
LSU_LFJF01048258.1_6992-7813_F	414
LSU_LFJF01048258.1_6992-7813_F	472
LSU_LFJF01048258.1_6992-7813_F	488
LSU_LFJF01048258.1_6992-7813_F	489
LSU_LFJF01048258.1_6992-7813_F	492
LSU_LFJF01048258.1_6992-7813_F	500
LSU_LFJF01048258.1_6992-7813_F	511
LSU_LFJF01048258.1_6992-7813_F	526
LSU_LFJF01048258.1_6992-7813_F	540
LSU_LFJF01048258.1_6992-7813_F	561
LSU_LFJF01048258.1_6992-7813_F	569
LSU_LFJF01048258.1_6992-7813_F	590
LSU_LFJF01048258.1_6992-7813_F	599
LSU_LFJF01048258.1_6992-7813_F	620
LSU_JGYP01000004.1_5827-2758_F	2770
LSU_KE159707.1_320084-317240_F	2550
LSU_KE159707.1_320084-317240_F	2559
LSU_ACPB03029528.1_4809-4529_F	108
LSU_ACPB03029528.1_4809-4529_F	139
LSU_ACPB03029528.1_4809-4529_F	148
LSU_ACPB03029528.1_4809-4529_F	163
LSU_ACPB03029528.1_4809-4529_F	227
LSU_ACPB03029528.1_4809-4529_F	236
LSU_ACPB03029528.1_4809-4529_F	257
LSU_AECU01000012.1_1448-137_F	324
LSU_AECU01000012.1_1448-137_F	326
LSU_AECU01000012.1_1448-137_F	992
LSU_AECU01000012.1_1448-137_F	1016
LSU_AECU01000012.1_1448-137_F	1025
LSU_NFLE01000080.1_1770-1_F	1229
LSU_NFLE01000080.1_1770-1_F	1622
LSU_JGZD01000001.1_62796-65857_F	2763
LSU_JGZD01000001.1_62796-65857_F	2764
LSU_CP002104.1_237505-240566_F	2769
LSU_GL834329.1_3077-5963_F	2573
LSU_GL834329.1_3077-5963_F	2597
LSU_NFKT01000076.1_1058-1_F	997
LSU_NFKT01000076.1_1058-1_F	999
LSU_BAIV01000061.1_1958-4836_F	601
LSU_BAIV01000061.1_1958-4836_F	604
LSU_BAIV01000061.1_1958-4836_F	2577
LSU_BAIV01000061.1_1958-4836_F	2601
LSU_CM001487.1_1807389-1810282_F	1977
LSU_CM001487.1_1807389-1810282_F	2576
LSU_CM001487.1_1807389-1810282_F	2600
LSU_CP002530.1_3616784-3619663_F	2577
LSU_AM180355.1_3152282-3149385_F	2583
LSU_AM180355.1_3152282-3149385_F	2607
LSU_AE014295.3_1910861-1913926_F	2078
LSU_AE014295.3_1910861-1913926_F	2080
LSU_AE014295.3_1910861-1913926_F	2767
LSU_BAIQ01000070.1_2228-5133_F	1176
LSU_DS990203.1_566-3460_F	1977
LSU_DS990203.1_566-3460_F	2575
LSU_DS990203.1_566-3460_F	2599
LSU_CP015399.2_4750856-4753745_F	2571
LSU_CP015399.2_4750856-4753745_F	2595
LSU_AE015928.1_2340131-2337253_F	599
LSU_AE015928.1_2340131-2337253_F	602
LSU_AE015928.1_2340131-2337253_F	1164
LSU_AE015928.1_2340131-2337253_F	2577
LSU_AE015928.1_2340131-2337253_F	2601
LSU_CP002403.1_2866809-2863973_F	2519
LSU_CP002403.1_2866809-2863973_F	2543
LSU_CP000139.1_2097401-2100289_F	600
LSU_CP000139.1_2097401-2100289_F	603
LSU_CP000139.1_2097401-2100289_F	1165
LSU_CP000139.1_2097401-2100289_F	1932
LSU_CP000139.1_2097401-2100289_F	1934
LSU_CP000139.1_2097401-2100289_F	2587
LSU_KV441272.1_776-17_F	446
LSU_KV441272.1_776-17_F	470
LSU_ABXB03000004.1_248163-251245_F	2786
LSU_ABXB03000004.1_248163-251245_F	2787
LSU_CP004346.1_2222595-2219524_F	2773
LSU_AM180355.1_133109-136006_F	2583
LSU_AM180355.1_133109-136006_F	2607
LSU_DS544191.1_2665-1_F	2611
LSU_DS544191.1_2665-1_F	2635
LSU_DS544191.1_2665-1_F	2644
LSU_FP929037.1_238289-241174_F	2593
LSU_JPZU01000005.1_2815-1_F	1896
LSU_JPZU01000005.1_2815-1_F	1898
LSU_JPZU01000005.1_2815-1_F	1963
LSU_JPZU01000005.1_2815-1_F	2561
LSU_JPZU01000005.1_2815-1_F	2585
LSU_MBSV01000097.1_1636-13_F	1305
LSU_MBSV01000097.1_1636-13_F	1329
LSU_MBSV01000097.1_1636-13_F	1338
LSU_AM180355.1_27035-29932_F	2583
LSU_AM180355.1_27035-29932_F	2607
LSU_GL882586.1_2209-5087_F	1162
LSU_GL882586.1_2209-5087_F	2577
LSU_GL882586.1_2209-5087_F	2601
LSU_CP000885.1_448319-451234_F	2597
LSU_KE159605.1_1703551-1700660_F	2572
LSU_KE159605.1_1703551-1700660_F	2596
LSU_KE150238.1_1257595-1254667_F	2585
LSU_KE150238.1_1257595-1254667_F	2611
LSU_KE150238.1_1257595-1254667_F	2635
LSU_KE150238.1_1257595-1254667_F	2636
LSU_KI271778.1_3271-433_F	2520
LSU_KI271778.1_3271-433_F	2544
LSU_KI271778.1_3271-433_F	2553
LSU_AP009256.1_1553191-1550116_F	2090
LSU_AP009256.1_1553191-1550116_F	2092
LSU_AP009256.1_1553191-1550116_F	2779
LSU_JH724316.1_558258-561144_F	1167
LSU_JH724316.1_558258-561144_F	2585
LSU_JH724316.1_558258-561144_F	2609
LSU_KE159617.1_1-762_F	446
LSU_KE159617.1_1-762_F	470
LSU_KE159714.1_2393-5237_F	2559
LSU_JH417698.1_239-3080_F	606
LSU_JH417698.1_239-3080_F	2525
LSU_JH417698.1_239-3080_F	2558
LSU_DG000021.5_23314865-23314640_F	37
LSU_FQZY01000001.1_1-531_F	178
LSU_FQZY01000001.1_1-531_F	180
LSU_AE015928.1_4985484-4988363_F	599
LSU_AE015928.1_4985484-4988363_F	602
LSU_AE015928.1_4985484-4988363_F	1164
LSU_AE015928.1_4985484-4988363_F	2578
LSU_AE015928.1_4985484-4988363_F	2602
LSU_FQVD01000063.1_2279-5158_F	1164
LSU_FQVD01000063.1_2279-5158_F	2578
LSU_FQVD01000063.1_2279-5158_F	2602
LSU_CP002352.1_2464678-2467557_F	1923
LSU_CP002352.1_2464678-2467557_F	1925
LSU_CP002352.1_2464678-2467557_F	2578
LSU_CP002352.1_2464678-2467557_F	2602
LSU_CP001361.1_2164552-2161506_F	2060
LSU_CP001361.1_2164552-2161506_F	2062
LSU_CP001361.1_2164552-2161506_F	2749
LSU_KE159818.1_348828-345902_F	2011
LSU_KE159818.1_348828-345902_F	2609
LSU_KE159818.1_348828-345902_F	2633
LSU_CP001750.1_2370224-2367147_F	2780
LSU_DS995360.1_3108-1_F	2914
LSU_DS995360.1_3108-1_F	2938
LSU_FUXZ01000019.1_105-2992_F	1906
LSU_FUXZ01000019.1_105-2992_F	1908
LSU_FUXZ01000019.1_105-2992_F	2571
LSU_FUXZ01000019.1_105-2992_F	2595
LSU_JGZO01000008.1_106116-107435_F	189
LSU_LAYJ01000068.1_197960-195040_F	2603
LSU_LAYJ01000068.1_197960-195040_F	2627
LSU_AP012044.1_423282-426128_F	2530
LSU_AP012044.1_423282-426128_F	2563
LSU_KI535318.1_1166719-1169557_F	2546
LSU_KI535318.1_1166719-1169557_F	2555
LSU_ABDG02000018.1_635304-634674_F	178
LSU_ABDG02000018.1_635304-634674_F	269
LSU_ABDG02000018.1_635304-634674_F	323
LSU_ABDG02000018.1_635304-634674_F	366
LSU_ABDG02000018.1_635304-634674_F	387
LSU_ABDG02000018.1_635304-634674_F	396
LSU_ABDG02000018.1_635304-634674_F	417
LSU_LNZB01000036.1_240385-236932_F	508
LSU_KB822482.1_322345-319465_F	2567
LSU_KB822482.1_322345-319465_F	2591
LSU_KE159636.1_3213352-3210460_F	2576
LSU_KE159636.1_3213352-3210460_F	2600
LSU_MJHW01000007.1_2264-1_F	1975
LSU_DS990170.1_235337-232444_F	2574
LSU_DS990170.1_235337-232444_F	2598
LSU_MJIG01000012.1_2238-5123_F	1971
LSU_MJIG01000012.1_2238-5123_F	1972
LSU_MJIG01000012.1_2238-5123_F	2569
LSU_MJIG01000012.1_2238-5123_F	2593
LSU_JH992944.1_764228-763238_F	689
LSU_JH992944.1_764228-763238_F	713
LSU_AP012212.1_988798-985906_F	1976
LSU_CP000139.1_346278-343391_F	600
LSU_CP000139.1_346278-343391_F	603
LSU_CP000139.1_346278-343391_F	1165
LSU_CP000139.1_346278-343391_F	1932
LSU_CP000139.1_346278-343391_F	1934
LSU_CP000139.1_346278-343391_F	2586
LSU_CP000139.1_346278-343391_F	2610
LSU_CP020705.1_2051214-2048381_F	2515
LSU_CP020705.1_2051214-2048381_F	2539
LSU_CP020705.1_2051214-2048381_F	2548
LSU_NFIF01000050.1_1-1149_F	169
LSU_NFIF01000050.1_1-1149_F	234
LSU_NFIF01000050.1_1-1149_F	832
LSU_NFIF01000050.1_1-1149_F	856
LSU_CR626927.1_4413384-4410498_F	600
LSU_CR626927.1_4413384-4410498_F	603
LSU_CR626927.1_4413384-4410498_F	2583
LSU_CR626927.1_4413384-4410498_F	2607
LSU_NFIN01000066.1_910-1_F	689
LSU_KE159797.1_248400-245512_F	1908
LSU_KE159797.1_248400-245512_F	1910
LSU_KE159797.1_248400-245512_F	2573
LSU_KE159797.1_248400-245512_F	2597
LSU_AKFU01000024.1_58529-57663_F	548
LSU_AKFU01000024.1_58529-57663_F	572
LSU_AKFU01000024.1_58529-57663_F	581
LSU_CP015401.2_2517171-2514292_F	1164
LSU_CP015401.2_2517171-2514292_F	2578
LSU_CP015401.2_2517171-2514292_F	2602
LSU_AP009256.1_2060552-2057477_F	2090
LSU_AP009256.1_2060552-2057477_F	2092
LSU_AP009256.1_2060552-2057477_F	2779
LSU_CP000885.1_3481650-3478735_F	2597
LSU_GG729940.1_1177-3520_F	2029
LSU_GG729940.1_1177-3520_F	2053
LSU_LBBT01000211.1_1-325_F	34
LSU_CP001104.1_17615-20502_F	2569
LSU_CP001104.1_17615-20502_F	2593
LSU_CP007457.1_1549966-1546876_F	2791
LSU_CP017831.1_2909294-2906432_F	1944
LSU_CP017831.1_2909294-2906432_F	2544
LSU_CP017831.1_2909294-2906432_F	2568
LSU_AEUI02000674.1_62392-62617_F	133
LSU_AEUI02000674.1_62392-62617_F	138
LSU_FP929055.1_2906-5795_F	1905
LSU_FP929055.1_2906-5795_F	1907
LSU_FP929055.1_2906-5795_F	1972
LSU_FP929055.1_2906-5795_F	2570
LSU_FP929055.1_2906-5795_F	2594
LSU_GL945251.1_144423-140986_F	3119
LSU_GL945251.1_144423-140986_F	3143
LSU_BAJS01000049.1_3115-232_F	2582
LSU_BAJS01000049.1_3115-232_F	2606
LSU_ABAV01023333.1_5034-5903_F	15
LSU_ABAV01023333.1_5034-5903_F	52
LSU_ABAV01023333.1_5034-5903_F	91
LSU_ABAV01023333.1_5034-5903_F	415
LSU_ABAV01023333.1_5034-5903_F	466
LSU_ABAV01023333.1_5034-5903_F	494
LSU_ABAV01023333.1_5034-5903_F	505
LSU_ABAV01023333.1_5034-5903_F	520
LSU_ABAV01023333.1_5034-5903_F	563
LSU_ABAV01023333.1_5034-5903_F	584
LSU_ABAV01023333.1_5034-5903_F	593
LSU_ABAV01023333.1_5034-5903_F	614
LSU_ALJL01000017.1_1-560_F	244
LSU_ALJL01000017.1_1-560_F	268
LSU_DS981457.1_211591-208712_F	2578
LSU_DS981457.1_211591-208712_F	2602
LSU_CP001361.1_1583140-1580094_F	2060
LSU_CP001361.1_1583140-1580094_F	2062
LSU_CP001361.1_1583140-1580094_F	2749
LSU_JGZI01000007.1_223272-220214_F	2760
LSU_CM003279.1_144564930-144564037_F	49
LSU_CM003279.1_144564930-144564037_F	63
LSU_KI260393.1_2615-5429_F	2433
LSU_KI260393.1_2615-5429_F	2509
LSU_KI260393.1_2615-5429_F	2533
LSU_DS990168.1_7595-4782_F	2518
LSU_CP003040.1_27667-30555_F	1909
LSU_CP003040.1_27667-30555_F	1974
LSU_CP003040.1_27667-30555_F	2572
LSU_CP003040.1_27667-30555_F	2596
LSU_ATLK01000001.1_1504796-1507867_F	2775
LSU_CP001107.1_309181-312065_F	1907
LSU_CP001107.1_309181-312065_F	1972
LSU_CP001107.1_309181-312065_F	2570
LSU_CP001107.1_309181-312065_F	2594
LSU_AE014295.3_1714037-1717102_F	2078
LSU_AE014295.3_1714037-1717102_F	2080
LSU_AE014295.3_1714037-1717102_F	2767
LSU_KE952642.1_95-3167_F	2773
LSU_CP013476.1_1303591-1306478_F	2596
LSU_KE159795.1_2099871-2102759_F	1908
LSU_KE159795.1_2099871-2102759_F	1910
LSU_KE159795.1_2099871-2102759_F	2573
LSU_KE159795.1_2099871-2102759_F	2597
LSU_CM007894.1_176090647-176090162_F	84
LSU_CM007894.1_176090647-176090162_F	135
LSU_CM007894.1_176090647-176090162_F	163
LSU_CM007894.1_176090647-176090162_F	174
LSU_CM007894.1_176090647-176090162_F	189
LSU_CM007894.1_176090647-176090162_F	203
LSU_CM007894.1_176090647-176090162_F	232
LSU_CM007894.1_176090647-176090162_F	253
LSU_CM007894.1_176090647-176090162_F	262
LSU_CM007894.1_176090647-176090162_F	283
LSU_CM007894.1_176090647-176090162_F	419
LSU_CR626927.1_5127939-5125053_F	600
LSU_CR626927.1_5127939-5125053_F	603
LSU_CR626927.1_5127939-5125053_F	2583
LSU_CR626927.1_5127939-5125053_F	2607
LSU_KE159596.1_230603-228488_F	1201
LSU_KE159596.1_230603-228488_F	1799
LSU_KE159596.1_230603-228488_F	1823
LSU_CP013476.1_1313751-1316639_F	2596
LSU_CCYD01000867.1_443-1_F	249
LSU_CCYD01000867.1_443-1_F	434
LSU_MJHW01000006.1_24940-22053_F	1975
LSU_MJHW01000006.1_24940-22053_F	2573
LSU_MJHW01000006.1_24940-22053_F	2597
LSU_LRGC01000049.1_620-1_F	332
LSU_CP011307.1_633305-636146_F	2558
LSU_LN879430.1_13567-16466_F	1982
LSU_LN879430.1_13567-16466_F	2580
LSU_DS264267.1_884-4360_F	3160
LSU_DS264267.1_884-4360_F	3184
LSU_MJHW01000010.1_136751-133864_F	1975
LSU_MJHW01000010.1_136751-133864_F	2573
LSU_MJHW01000010.1_136751-133864_F	2597
LSU_KE159567.1_567073-569959_F	1972
LSU_KE159567.1_567073-569959_F	2570
LSU_KE159567.1_567073-569959_F	2594
LSU_JGZP01000003.1_1-1222_F	923
LSU_JH724319.1_3132-246_F	1167
LSU_JH724319.1_3132-246_F	2585
LSU_JH724319.1_3132-246_F	2609
LSU_CP002352.1_203304-200425_F	1164
LSU_CP002352.1_203304-200425_F	1925
LSU_CP002352.1_203304-200425_F	2578
LSU_CP002352.1_203304-200425_F	2602
LSU_JNGB01000259.1_1-2815_F	1900
LSU_JNGB01000259.1_1-2815_F	2498
LSU_JNGB01000259.1_1-2815_F	2522
LSU_FUXA01000002.1_1-628_F	308
LSU_FUXA01000002.1_1-628_F	332
LSU_CP007457.1_1856949-1853859_F	2791
LSU_CP017831.1_1332972-1335833_F	13
LSU_CP017831.1_1332972-1335833_F	2543
LSU_CP017831.1_1332972-1335833_F	2567
LSU_NFLQ01000009.1_122415-121373_F	726
LSU_NFLQ01000009.1_122415-121373_F	750
LSU_EQ973341.1_3023-188_F	2516
LSU_EQ973341.1_3023-188_F	2540
LSU_EQ973341.1_3023-188_F	2549
LSU_JH590861.1_1-2330_F	2038
LSU_GG705269.1_426-4648_F	2726
LSU_KB822500.1_411979-414859_F	2567
LSU_KB822500.1_411979-414859_F	2591
LSU_KE159571.1_211480-208593_F	1973
LSU_KE159571.1_211480-208593_F	2571
LSU_KE159571.1_211480-208593_F	2595
LSU_KI535319.1_3226-388_F	2546
LSU_KI535319.1_3226-388_F	2555
LSU_DS981447.1_1-804_F	502
LSU_DS981447.1_1-804_F	526
LSU_AM180355.1_143658-146555_F	1984
LSU_AM180355.1_143658-146555_F	2583
LSU_AM180355.1_143658-146555_F	2607
LSU_CP001811.1_75347-78207_F	1942
LSU_CP001811.1_75347-78207_F	2542
LSU_CP001811.1_75347-78207_F	2566
LSU_FQXK01000081.1_1364-1_F	1070
LSU_KE159574.1_1-2745_F	1830
LSU_KE159574.1_1-2745_F	2428
LSU_KE159574.1_1-2745_F	2452
LSU_CP001104.1_415438-418324_F	2568
LSU_CP001104.1_415438-418324_F	2592
LSU_CP003368.1_581198-584101_F	607
LSU_CP003368.1_581198-584101_F	610
LSU_CP004346.1_1371225-1368155_F	2772
LSU_JH992942.1_1-2517_F	236
LSU_JH992942.1_1-2517_F	239
LSU_JH992942.1_1-2517_F	801
LSU_JH992942.1_1-2517_F	2215
LSU_JH992942.1_1-2517_F	2239
LSU_CP002352.1_1394992-1397871_F	2578
LSU_CP002352.1_1394992-1397871_F	2602
LSU_CP002530.1_4227238-4230117_F	2577
LSU_CP001107.1_1427220-1430104_F	1907
LSU_CP001107.1_1427220-1430104_F	1972
LSU_CP001107.1_1427220-1430104_F	2570
LSU_CP001107.1_1427220-1430104_F	2594
LSU_LFJF01047560.1_8621-9511_F	52
LSU_LFJF01047560.1_8621-9511_F	66
LSU_CP000139.1_647391-644503_F	600
LSU_CP000139.1_647391-644503_F	603
LSU_CP000139.1_647391-644503_F	1165
LSU_CP000139.1_647391-644503_F	1755
LSU_CP000139.1_647391-644503_F	1932
LSU_CP000139.1_647391-644503_F	1934
LSU_CP000139.1_647391-644503_F	2587
LSU_CP000139.1_647391-644503_F	2611
LSU_AP012212.1_179945-177053_F	1976
LSU_CP015405.2_3598071-3595188_F	1968
LSU_CP015405.2_3598071-3595188_F	2566
LSU_CP015405.2_3598071-3595188_F	2590
LSU_CP001750.1_2552998-2549921_F	2780
LSU_CP002109.1_3680410-3677520_F	1979
LSU_CP002109.1_3680410-3677520_F	2577
LSU_CP002109.1_3680410-3677520_F	2601
LSU_FP929032.1_883347-886219_F	2567
LSU_FP929032.1_883347-886219_F	2591
LSU_JH724318.1_2222-1_F	1167
LSU_JH992946.1_401792-403299_F	600
LSU_JH992946.1_401792-403299_F	603
LSU_JH992946.1_401792-403299_F	1165
LSU_CP015399.2_1569300-1566411_F	2571
LSU_CP015399.2_1569300-1566411_F	2595
LSU_GG665866.1_770558-767659_F	2583
LSU_GG665866.1_770558-767659_F	2607
LSU_MJHW01000011.1_2264-1_F	1975
LSU_KE159668.1_1-2012_F	1693
LSU_KE159668.1_1-2012_F	1717
LSU_KE159668.1_1-2012_F	1726
LSU_MJHW01000001.1_1-2490_F	1577
LSU_MJHW01000001.1_1-2490_F	2175
LSU_MJHW01000001.1_1-2490_F	2199
LSU_KI535366.1_763805-760909_F	2579
LSU_LRGC01000050.1_580-1_F	361
LSU_LRGC01000050.1_580-1_F	385
LSU_FNZX01000001.1_1-1140_F	158
LSU_FNZX01000001.1_1-1140_F	223
LSU_FNZX01000001.1_1-1140_F	821
LSU_FNZX01000001.1_1-1140_F	845
LSU_CP002109.1_20915-23805_F	1979
LSU_CP002109.1_20915-23805_F	2577
LSU_CP002109.1_20915-23805_F	2601
LSU_CR626927.1_4657785-4654899_F	600
LSU_CR626927.1_4657785-4654899_F	603
LSU_CR626927.1_4657785-4654899_F	1165
LSU_CR626927.1_4657785-4654899_F	1206
LSU_CR626927.1_4657785-4654899_F	2583
LSU_CR626927.1_4657785-4654899_F	2607
LSU_FCNS01000018.1_2905-20_F	2570
LSU_FCNS01000018.1_2905-20_F	2594
LSU_KE150405.1_1-1272_F	364
LSU_KE150405.1_1-1272_F	962
LSU_KE150405.1_1-1272_F	986
LSU_MJIG01000007.1_216-3101_F	1971
LSU_MJIG01000007.1_216-3101_F	1972
LSU_MJIG01000007.1_216-3101_F	2569
LSU_MJIG01000007.1_216-3101_F	2593
LSU_CM001069.2_11557027-11561743_F	1525
LSU_CM001069.2_11557027-11561743_F	4061
LSU_APWR01000078.1_1-2469_F	2200
LSU_APWR01000078.1_1-2469_F	2224
LSU_LN879430.1_2328194-2325295_F	1982
LSU_LN879430.1_2328194-2325295_F	2580
LSU_FN653346.1_19416-17337_F	1397
LSU_FN653346.1_19416-17337_F	1472
LSU_FN653346.1_19416-17337_F	1506
LSU_FN653346.1_19416-17337_F	1518
LSU_CP004346.1_1981968-1978896_F	2772
LSU_JH724316.1_300124-303010_F	1167
LSU_JH724316.1_300124-303010_F	2585
LSU_JH724316.1_300124-303010_F	2609
LSU_KE150406.1_1273477-1271580_F	990
LSU_KE150406.1_1273477-1271580_F	1588
LSU_KE150406.1_1273477-1271580_F	1612
LSU_MJID01000040.1_3574-685_F	1910
LSU_MJID01000040.1_3574-685_F	1975
LSU_MJID01000040.1_3574-685_F	2573
LSU_MJID01000040.1_3574-685_F	2597
LSU_CM001487.1_1815306-1818199_F	1978
LSU_CM001487.1_1815306-1818199_F	2576
LSU_KE159810.1_433065-430139_F	2011
LSU_KE159810.1_433065-430139_F	2609
LSU_KE159810.1_433065-430139_F	2633
LSU_FNPG01000003.1_1-1080_F	435
LSU_FNPG01000003.1_1-1080_F	1034
LSU_FNPG01000003.1_1-1080_F	1058
LSU_FNRI01000015.1_1989-4861_F	2567
LSU_FNRI01000015.1_1989-4861_F	2591
LSU_CP013476.1_1121130-1118240_F	2598
LSU_JH590865.1_357-3249_F	2601
LSU_GG657760.1_367130-366795_F	242
LSU_GG657760.1_367130-366795_F	244
LSU_GG657760.1_367130-366795_F	309
LSU_FCNT01000077.1_3504-632_F	2567
LSU_FCNT01000077.1_3504-632_F	2591
LSU_KE992705.1_2941-59_F	1975
LSU_KE992705.1_2941-59_F	2573
LSU_KE992705.1_2941-59_F	2597
LSU_JGZB01000001.1_81972-85038_F	2768
LSU_KE150238.1_2452945-2455873_F	2611
LSU_KE150238.1_2452945-2455873_F	2635
LSU_KE150238.1_2452945-2455873_F	2636
LSU_JH370371.1_1390061-1392930_F	2564
LSU_JH370371.1_1390061-1392930_F	2588
LSU_KB822463.1_93850-90957_F	1909
LSU_KB822463.1_93850-90957_F	1911
LSU_KB822463.1_93850-90957_F	1976
LSU_KB822463.1_93850-90957_F	2574
LSU_KB822463.1_93850-90957_F	2598
LSU_GG704769.1_1358668-1357796_F	489
LSU_GG704769.1_1358668-1357796_F	565
LSU_GG704769.1_1358668-1357796_F	589
LSU_GG704769.1_1358668-1357796_F	598
LSU_JGYN01000007.1_58180-61238_F	2762
LSU_KB822493.1_310077-312957_F	2567
LSU_KB822493.1_310077-312957_F	2591
LSU_CP007457.1_1954147-1951058_F	2790
LSU_CP015405.2_2330971-2328088_F	1968
LSU_CP015405.2_2330971-2328088_F	2566
LSU_CP015405.2_2330971-2328088_F	2590
LSU_NFLV01000034.1_35627-35074_F	237
LSU_NFLV01000034.1_35627-35074_F	261
LSU_CP003040.1_1037586-1040474_F	1903
LSU_CP003040.1_1037586-1040474_F	1907
LSU_CP003040.1_1037586-1040474_F	1909
LSU_CP003040.1_1037586-1040474_F	1974
LSU_CP003040.1_1037586-1040474_F	2572
LSU_CP003040.1_1037586-1040474_F	2596
LSU_CP000139.1_2185493-2188381_F	600
LSU_CP000139.1_2185493-2188381_F	603
LSU_CP000139.1_2185493-2188381_F	1165
LSU_CP000139.1_2185493-2188381_F	1932
LSU_CP000139.1_2185493-2188381_F	1934
LSU_CP000139.1_2185493-2188381_F	2587
LSU_CP000139.1_2185493-2188381_F	2611
LSU_CP015399.2_3645645-3642756_F	2571
LSU_CP015399.2_3645645-3642756_F	2595
LSU_FUXA01000009.1_181556-181235_F	26
LSU_NFLV01000065.1_90-2605_F	1973
LSU_NFLV01000065.1_90-2605_F	1974
LSU_CP004346.1_2107917-2104845_F	2772
LSU_GG668538.1_2896-18_F	2588
LSU_HG738139.1_13054085-13053927_F	38
LSU_HG738139.1_13054085-13053927_F	49
LSU_LN902492.1_17713-15361_F	461
LSU_LN902492.1_17713-15361_F	536
LSU_LN902492.1_17713-15361_F	542
LSU_LN902492.1_17713-15361_F	587
LSU_LN902492.1_17713-15361_F	723
LSU_LN902492.1_17713-15361_F	748
LSU_LN902492.1_17713-15361_F	1689
LSU_LN902492.1_17713-15361_F	2126
LSU_LN902492.1_17713-15361_F	2156
LSU_LN902492.1_17713-15361_F	2182
LSU_LN902492.1_17713-15361_F	2218
LSU_LN902492.1_17713-15361_F	2311
LSU_LN902492.1_17713-15361_F	2333
LSU_CM003288.1_100296006-100287867_F	1216
LSU_CM003288.1_100296006-100287867_F	1262
LSU_CM003288.1_100296006-100287867_F	1357
LSU_CM003288.1_100296006-100287867_F	1363
LSU_CM003288.1_100296006-100287867_F	1406
LSU_CM003288.1_100296006-100287867_F	1441
LSU_CM003288.1_100296006-100287867_F	1443
LSU_CM003288.1_100296006-100287867_F	1444
LSU_CM003288.1_100296006-100287867_F	1446
LSU_CM003288.1_100296006-100287867_F	1451
LSU_CM003288.1_100296006-100287867_F	1452
LSU_CM003288.1_100296006-100287867_F	1453
LSU_CM003288.1_100296006-100287867_F	1454
LSU_CM003288.1_100296006-100287867_F	2010
LSU_CM003288.1_100296006-100287867_F	2132
LSU_CM003288.1_100296006-100287867_F	2133
LSU_CM003288.1_100296006-100287867_F	2737
LSU_CM003288.1_100296006-100287867_F	2759
LSU_CM003288.1_100296006-100287867_F	2773
LSU_CM003288.1_100296006-100287867_F	2778
LSU_CM003288.1_100296006-100287867_F	7268
LSU_CM003288.1_100296006-100287867_F	7290
LSU_CM003288.1_100296006-100287867_F	7297
LSU_CM003288.1_100296006-100287867_F	7299
LSU_CM003288.1_100296006-100287867_F	7329
LSU_CM003288.1_100296006-100287867_F	7366
LSU_CM003288.1_100296006-100287867_F	7405
LSU_CM003288.1_100296006-100287867_F	7679
LSU_CM003288.1_100296006-100287867_F	7698
LSU_CM003288.1_100296006-100287867_F	7736
LSU_CM003288.1_100296006-100287867_F	7737
LSU_CM003288.1_100296006-100287867_F	7744
LSU_CM003288.1_100296006-100287867_F	7789
LSU_CM003288.1_100296006-100287867_F	7805
LSU_CM003288.1_100296006-100287867_F	7806
LSU_CM003288.1_100296006-100287867_F	7809
LSU_CM003288.1_100296006-100287867_F	7817
LSU_CM003288.1_100296006-100287867_F	7828
LSU_CM003288.1_100296006-100287867_F	7843
LSU_CM003288.1_100296006-100287867_F	7857
LSU_CM003288.1_100296006-100287867_F	7886
LSU_CM003288.1_100296006-100287867_F	7907
LSU_CM003288.1_100296006-100287867_F	7916
LSU_CM003288.1_100296006-100287867_F	7937
LSU_CM003288.1_100296006-100287867_F	7962
LSU_CM003288.1_100296006-100287867_F	7965
LSU_CM003288.1_100296006-100287867_F	8013
LSU_CM003288.1_100296006-100287867_F	8059
LSU_CM003288.1_100296006-100287867_F	8075
LSU_KE696031.1_1781934-1779398_F	2347
LSU_AZAQ01005605.1_4556-4338_F	6
LSU_AZAQ01005605.1_4556-4338_F	26
LSU_AZAQ01005605.1_4556-4338_F	66
LSU_AZAQ01005605.1_4556-4338_F	82
LSU_AZAQ01005605.1_4556-4338_F	86
LSU_AZAQ01005605.1_4556-4338_F	92
LSU_AZAQ01005605.1_4556-4338_F	105
LSU_AZAQ01005605.1_4556-4338_F	120
LSU_AZAQ01005605.1_4556-4338_F	163
LSU_AZAQ01005605.1_4556-4338_F	184
LSU_AZAQ01005605.1_4556-4338_F	193
LSU_JH590864.1_159-3051_F	2601
LSU_CM001167.1_1033186-1036071_F	2584
LSU_CM001167.1_1033186-1036071_F	2608
LSU_FWXZ01000010.1_96455-96131_F	6
LSU_FWXZ01000010.1_96455-96131_F	30
LSU_MJIG01000006.1_48390-50655_F	1971
LSU_MJIG01000006.1_48390-50655_F	1972
LSU_MJHW01000006.1_579480-576593_F	1975
LSU_MJHW01000006.1_579480-576593_F	2573
LSU_MJHW01000006.1_579480-576593_F	2597
LSU_JH992949.1_765-3645_F	600
LSU_JH992949.1_765-3645_F	603
LSU_JH992949.1_765-3645_F	1165
LSU_JH992949.1_765-3645_F	2579
LSU_JH992949.1_765-3645_F	2603
LSU_CBXK010002289.1_2317-1_F	988
LSU_CBXK010002289.1_2317-1_F	1847
LSU_CBXK010002289.1_2317-1_F	1849
LSU_CR626927.1_4599860-4596974_F	603
LSU_CR626927.1_4599860-4596974_F	2583
LSU_CR626927.1_4599860-4596974_F	2607
LSU_JGZP01000012.1_101388-104454_F	2769
LSU_JGZK01000013.1_73875-70811_F	2765
LSU_CP000885.1_4137512-4134597_F	2597
LSU_KE150406.1_953568-950672_F	1989
LSU_KE150406.1_953568-950672_F	2587
LSU_KE150406.1_953568-950672_F	2611
LSU_AE014295.3_1707861-1710926_F	2078
LSU_AE014295.3_1707861-1710926_F	2080
LSU_AE014295.3_1707861-1710926_F	2767
LSU_MJIG01000007.1_15259-18144_F	1971
LSU_MJIG01000007.1_15259-18144_F	1972
LSU_MJIG01000007.1_15259-18144_F	2569
LSU_MJIG01000007.1_15259-18144_F	2593
LSU_JGYV01000005.1_1313-4396_F	2784
LSU_JGZP01000016.1_175704-172635_F	2083
LSU_JGZP01000016.1_175704-172635_F	2085
LSU_JGZP01000016.1_175704-172635_F	2772
LSU_NFJL01000007.1_150-3032_F	1967
LSU_NFJL01000007.1_150-3032_F	2566
LSU_NFJL01000007.1_150-3032_F	2590
LSU_JGZO01000009.1_1-2049_F	1061
LSU_JGZO01000009.1_1-2049_F	1063
LSU_JGZO01000009.1_1-2049_F	1750
LSU_AP009256.1_1614470-1611396_F	2089
LSU_AP009256.1_1614470-1611396_F	2091
LSU_AP009256.1_1614470-1611396_F	2778
LSU_JH379032.1_2432-5319_F	2571
LSU_JH379032.1_2432-5319_F	2595
LSU_CP003368.1_918399-915496_F	607
LSU_CP003368.1_918399-915496_F	610
LSU_GG729831.1_616228-619811_F	3286
LSU_KE340317.1_1-663_F	361
LSU_KE340317.1_1-663_F	385
LSU_CP002352.1_3765557-3762678_F	2578
LSU_CP002352.1_3765557-3762678_F	2602
LSU_KE159569.1_224674-221789_F	1971
LSU_KE159569.1_224674-221789_F	2569
LSU_KE159569.1_224674-221789_F	2593
LSU_JNGB01000255.1_2992-91_F	1987
LSU_JNGB01000255.1_2992-91_F	2585
LSU_CP007034.1_2725134-2728002_F	2566
LSU_CP020705.1_316187-319020_F	2515
LSU_CP020705.1_316187-319020_F	2539
LSU_CP020705.1_316187-319020_F	2548
LSU_JH590861.1_647240-644911_F	2038
LSU_JGYS01000032.1_3638-6487_F	2760
LSU_DS990168.1_3570-2701_F	562
LSU_DS990168.1_3570-2701_F	586
LSU_KE159542.1_77265-75054_F	1297
LSU_KE159542.1_77265-75054_F	1895
LSU_KE159542.1_77265-75054_F	1919
LSU_GG697149.2_615574-612751_F	977
LSU_GG697149.2_615574-612751_F	1836
LSU_GG697149.2_615574-612751_F	1838
LSU_GG697149.2_615574-612751_F	2504
LSU_GG697149.2_615574-612751_F	2528
LSU_GG697149.2_615574-612751_F	2537
LSU_KE150238.1_532824-529896_F	2583
LSU_KE150238.1_532824-529896_F	2585
LSU_KE150238.1_532824-529896_F	2611
LSU_KE150238.1_532824-529896_F	2635
LSU_KE150238.1_532824-529896_F	2636
LSU_GG663535.1_486528-489585_F	2760
LSU_J01415.2_1742-3128_F	1326
LSU_CP000139.1_2589681-2592569_F	600
LSU_CP000139.1_2589681-2592569_F	603
LSU_CP000139.1_2589681-2592569_F	1165
LSU_CP000139.1_2589681-2592569_F	1932
LSU_CP000139.1_2589681-2592569_F	1934
LSU_CP000139.1_2589681-2592569_F	2587
LSU_CP000139.1_2589681-2592569_F	2611
LSU_CM001487.1_1202603-1199709_F	2578
LSU_GG657655.1_1-744_F	426
LSU_GG657655.1_1-744_F	450
LSU_FQTV01000031.1_2145-5025_F	1168
LSU_FQTV01000031.1_2145-5025_F	2579
LSU_FQTV01000031.1_2145-5025_F	2603
LSU_CP001750.1_1976468-1973391_F	2780
LSU_JPME01000063.1_154-3046_F	690
LSU_JPME01000063.1_154-3046_F	2579
LSU_JPME01000063.1_154-3046_F	2603
LSU_CM001487.1_1680898-1678004_F	1979
LSU_CM001487.1_1680898-1678004_F	2577
LSU_CP015400.2_1208690-1205860_F	2512
LSU_CP015400.2_1208690-1205860_F	2536
LSU_CP015400.2_1208690-1205860_F	2545
LSU_KE148312.1_9730-12608_F	2588
LSU_FUXZ01000008.1_170967-168080_F	1906
LSU_FUXZ01000008.1_170967-168080_F	1908
LSU_FUXZ01000008.1_170967-168080_F	2571
LSU_FUXZ01000008.1_170967-168080_F	2595
LSU_MNRF01000454.1_5657-4583_F	782
LSU_CP002403.1_3674956-3672121_F	2518
LSU_CP002403.1_3674956-3672121_F	2542
LSU_CP002403.1_3674956-3672121_F	2551
LSU_AM180355.1_379067-381964_F	2583
LSU_AM180355.1_379067-381964_F	2607
LSU_MJIG01000003.1_218249-221134_F	1971
LSU_MJIG01000003.1_218249-221134_F	1972
LSU_MJIG01000003.1_218249-221134_F	2569
LSU_MJIG01000003.1_218249-221134_F	2593
LSU_JJRS01094899.1_9536-9684_F	55
LSU_JJRS01094899.1_9536-9684_F	69
LSU_JJRS01094899.1_9536-9684_F	90
LSU_JJRS01094899.1_9536-9684_F	91
LSU_JJRS01094899.1_9536-9684_F	98
LSU_JJRS01094899.1_9536-9684_F	119
LSU_FWXZ01000015.1_1-1279_F	1010
LSU_FWXZ01000015.1_1-1279_F	1034
LSU_CP002352.1_281272-278393_F	1925
LSU_CP002352.1_281272-278393_F	2578
LSU_CP002352.1_281272-278393_F	2602
LSU_DS264262.1_5338-2447_F	2575
LSU_DS264262.1_5338-2447_F	2599
LSU_CM001420.1_6159423-6159190_F	75
LSU_CM001420.1_6159423-6159190_F	114
LSU_CM001420.1_6159423-6159190_F	129
LSU_CM001420.1_6159423-6159190_F	143
LSU_CM001420.1_6159423-6159190_F	172
LSU_CM001420.1_6159423-6159190_F	193
LSU_FP929060.1_2974-89_F	1970
LSU_FP929060.1_2974-89_F	2569
LSU_FP929060.1_2974-89_F	2593
LSU_AACT01061547.1_1-503_F	306
LSU_AACT01061547.1_1-503_F	342
LSU_AACT01061547.1_1-503_F	431
LSU_AACT01061547.1_1-503_F	435
LSU_AACT01061547.1_1-503_F	457
LSU_AACT01061547.1_1-503_F	466
LSU_KE159628.1_295473-292583_F	2575
LSU_KE159628.1_295473-292583_F	2599
LSU_CP002109.1_399897-402787_F	1979
LSU_CP002109.1_399897-402787_F	2577
LSU_CP002109.1_399897-402787_F	2601
LSU_CP002530.1_3178427-3181305_F	2576
LSU_DS990170.1_241476-238582_F	2599
LSU_CP003368.1_238852-241755_F	607
LSU_CP003368.1_238852-241755_F	610
LSU_KI535368.1_293096-295992_F	2579
LSU_LN879430.1_702738-705637_F	1982
LSU_LN879430.1_702738-705637_F	2580
LSU_CP000885.1_3497082-3494167_F	2597
LSU_KE150408.1_825043-823772_F	364
LSU_KE150408.1_825043-823772_F	962
LSU_KE150408.1_825043-823772_F	986
LSU_GL882626.1_1997-4878_F	1925
LSU_GL882626.1_1997-4878_F	1927
LSU_GL882626.1_1997-4878_F	2580
LSU_MJIG01000006.1_1-2566_F	1651
LSU_MJIG01000006.1_1-2566_F	1652
LSU_MJIG01000006.1_1-2566_F	2249
LSU_MJIG01000006.1_1-2566_F	2273
LSU_KE159725.1_1-2500_F	2182
LSU_KE159725.1_1-2500_F	2206
LSU_KE159633.1_1-672_F	356
LSU_KE159633.1_1-672_F	380
LSU_MJHW01000008.1_492834-491034_F	888
LSU_MJHW01000008.1_492834-491034_F	1486
LSU_MJHW01000008.1_492834-491034_F	1510
LSU_CM001487.1_2462821-2465716_F	1980
LSU_CM001487.1_2462821-2465716_F	2578
LSU_NFIS01000077.1_264-3154_F	1906
LSU_NFIS01000077.1_264-3154_F	1908
LSU_NFIS01000077.1_264-3154_F	2571
LSU_NFIS01000077.1_264-3154_F	2595
LSU_KE159617.1_786490-789380_F	2575
LSU_KE159617.1_786490-789380_F	2599
LSU_JH724315.1_821525-824411_F	1167
LSU_JH724315.1_821525-824411_F	2585
LSU_JH724315.1_821525-824411_F	2609
LSU_CP015400.2_1822706-1825536_F	2512
LSU_CP015400.2_1822706-1825536_F	2536
LSU_CP015400.2_1822706-1825536_F	2545
LSU_KV441273.1_1-503_F	289
LSU_KV441273.1_1-503_F	354
LSU_CP015401.2_3790461-3787582_F	1164
LSU_CP015401.2_3790461-3787582_F	2578
LSU_CP015401.2_3790461-3787582_F	2602
LSU_JGZU01000004.1_113144-110074_F	2770
LSU_DS544169.1_3339-1_F	1144
LSU_DS544169.1_3339-1_F	1168
LSU_DS544169.1_3339-1_F	1177
LSU_DS544169.1_3339-1_F	1569
LSU_DS544169.1_3339-1_F	1584
LSU_DS544169.1_3339-1_F	1762
LSU_AP012212.1_674348-671455_F	1977
LSU_AM180355.1_126162-129059_F	2583
LSU_AM180355.1_126162-129059_F	2607
LSU_DS544172.1_72667-68818_F	3531
LSU_DS544172.1_72667-68818_F	3555
LSU_DS544172.1_72667-68818_F	3564
LSU_CP003040.1_3095216-3092328_F	1907
LSU_CP003040.1_3095216-3092328_F	1909
LSU_CP003040.1_3095216-3092328_F	1974
LSU_CP003040.1_3095216-3092328_F	2572
LSU_CP003040.1_3095216-3092328_F	2596
LSU_CP001213.1_1083364-1080276_F	2789
LSU_AP012044.1_1263086-1265932_F	2563
LSU_CP013476.1_1308671-1311554_F	2591
LSU_AANI01008719.1_486-1_F	52
LSU_AANI01008719.1_486-1_F	59
LSU_AANI01008719.1_486-1_F	203
LSU_AANI01008719.1_486-1_F	204
LSU_AANI01008719.1_486-1_F	266
LSU_AANI01008719.1_486-1_F	282
LSU_AANI01008719.1_486-1_F	284
LSU_AANI01008719.1_486-1_F	326
LSU_AANI01008719.1_486-1_F	327
LSU_AANI01008719.1_486-1_F	341
LSU_AANI01008719.1_486-1_F	419
LSU_AE015928.1_1629606-1626728_F	599
LSU_AE015928.1_1629606-1626728_F	602
LSU_AE015928.1_1629606-1626728_F	1164
LSU_AE015928.1_1629606-1626728_F	2577
LSU_AE015928.1_1629606-1626728_F	2601
LSU_FP929052.1_67893-70725_F	2513
LSU_FP929052.1_67893-70725_F	2537
LSU_FP929052.1_67893-70725_F	2546
LSU_CR626927.1_3205049-3202162_F	603
LSU_CR626927.1_3205049-3202162_F	2583
LSU_CR626927.1_3205049-3202162_F	2607
LSU_CP015401.2_309972-312851_F	1164
LSU_CP015401.2_309972-312851_F	2578
LSU_CP015401.2_309972-312851_F	2602
LSU_CP000885.1_4184270-4181355_F	2597
LSU_NFLE01000042.1_1-686_F	367
LSU_CP001107.1_764972-767856_F	1907
LSU_CP001107.1_764972-767856_F	1972
LSU_CP001107.1_764972-767856_F	2570
LSU_CP001107.1_764972-767856_F	2594
LSU_NFHL01000003.1_187175-184283_F	1908
LSU_NFHL01000003.1_187175-184283_F	1910
LSU_NFHL01000003.1_187175-184283_F	2573
LSU_NFHL01000003.1_187175-184283_F	2597
LSU_MJHW01000015.1_2652-5539_F	1975
LSU_MJHW01000015.1_2652-5539_F	2573
LSU_MJHW01000015.1_2652-5539_F	2597
LSU_JGZN01000005.1_1-1098_F	802
LSU_JGZN01000002.1_1-2107_F	1809
LSU_JH376842.1_3171-285_F	2582
LSU_JH376842.1_3171-285_F	2606
LSU_KE159611.1_2979-88_F	1907
LSU_KE159611.1_2979-88_F	1909
LSU_KE159611.1_2979-88_F	1974
LSU_KE159611.1_2979-88_F	2572
LSU_KE159611.1_2979-88_F	2596
LSU_KE159658.1_1656-4487_F	2513
LSU_KE159658.1_1656-4487_F	2537
LSU_KE159658.1_1656-4487_F	2546
LSU_FQZY01000149.1_1501-1_F	1264
LSU_FQZY01000149.1_1501-1_F	1266
LSU_HF994951.1_2076-1_F	155
LSU_AE014295.3_161203-164268_F	2078
LSU_AE014295.3_161203-164268_F	2080
LSU_AE014295.3_161203-164268_F	2767
LSU_CP015401.2_3481940-3479061_F	1164
LSU_CP015401.2_3481940-3479061_F	2578
LSU_CP015401.2_3481940-3479061_F	2602
LSU_JH815223.1_35372-38276_F	1984
LSU_ALJL01000002.1_14042-13483_F	244
LSU_ALJL01000002.1_14042-13483_F	268
LSU_FJVJ01000015.1_2898-60_F	2520
LSU_FJVJ01000015.1_2898-60_F	2544
LSU_FJVJ01000015.1_2898-60_F	2553
LSU_CP002109.1_706654-709544_F	1979
LSU_CP002109.1_706654-709544_F	2577
LSU_CP002109.1_706654-709544_F	2601
LSU_LNAM01000152.1_35838-32925_F	2595
LSU_LNAM01000152.1_35838-32925_F	2619
LSU_FR887644.1_1-303_F	8
LSU_KE159565.1_197883-198749_F	562
LSU_KE159565.1_197883-198749_F	586
LSU_CP003369.1_949978-952881_F	607
LSU_CP003369.1_949978-952881_F	610
LSU_AE015928.1_3328387-3325508_F	599
LSU_AE015928.1_3328387-3325508_F	602
LSU_AE015928.1_3328387-3325508_F	1164
LSU_AE015928.1_3328387-3325508_F	2578
LSU_AE015928.1_3328387-3325508_F	2602
LSU_NFLI01000044.1_647-1_F	366
LSU_LN879430.1_110961-113860_F	1982
LSU_LN879430.1_110961-113860_F	2580
LSU_JYHN01000021.1_2933-20_F	2599
LSU_JYHN01000021.1_2933-20_F	2623
LSU_MNRK01000068.1_2739-2434_F	13
LSU_KE993550.1_2900-62_F	2443
LSU_KE993550.1_2900-62_F	2519
LSU_KE993550.1_2900-62_F	2543
LSU_KE993550.1_2900-62_F	2552
LSU_MNTV01000014.1_2134-5017_F	2564
LSU_MNTV01000014.1_2134-5017_F	2588
LSU_CP003040.1_628096-630984_F	1909
LSU_CP003040.1_628096-630984_F	1974
LSU_CP003040.1_628096-630984_F	2572
LSU_CP003040.1_628096-630984_F	2596
LSU_CDMY01001054.1_3243-1_F	159
LSU_CP001810.1_731034-733894_F	1942
LSU_CP001810.1_731034-733894_F	2542
LSU_CP001810.1_731034-733894_F	2566
LSU_CP001810.1_1537809-1540670_F	1942
LSU_CP001810.1_1537809-1540670_F	2542
LSU_CP001810.1_1537809-1540670_F	2566
LSU_KE159563.1_296591-294704_F	973
LSU_KE159563.1_296591-294704_F	1571
LSU_KE159563.1_296591-294704_F	1595
LSU_JH992947.1_187620-185104_F	236
LSU_JH992947.1_187620-185104_F	239
LSU_JH992947.1_187620-185104_F	801
LSU_JH992947.1_187620-185104_F	2215
LSU_JH992947.1_187620-185104_F	2239
LSU_CP002530.1_3409440-3412318_F	2576
LSU_CBXK010002764.1_1-1000_F	681
LSU_CBXK010002764.1_1-1000_F	705
LSU_CBXK010002764.1_1-1000_F	714
LSU_JWHR01000136.1_2924-25_F	2585
LSU_JWHR01000136.1_2924-25_F	2609
LSU_GG697153.2_243306-242344_F	643
LSU_GG697153.2_243306-242344_F	667
LSU_GG697153.2_243306-242344_F	676
LSU_CM001167.1_2816376-2813491_F	2584
LSU_CM001167.1_2816376-2813491_F	2608
LSU_CP002109.1_797366-800256_F	1979
LSU_CP002109.1_797366-800256_F	2577
LSU_CP002109.1_797366-800256_F	2601
LSU_LBBT01000182.1_2922-9_F	2599
LSU_LBBT01000182.1_2922-9_F	2623
LSU_DS264268.1_66658-63768_F	2574
LSU_DS264268.1_66658-63768_F	2598
LSU_KI535329.1_770313-767475_F	2546
LSU_KI535329.1_770313-767475_F	2555
LSU_MNRF01000077.1_2251-1_F	2177
LSU_CP001107.1_12952-15836_F	1907
LSU_CP001107.1_12952-15836_F	1972
LSU_CP001107.1_12952-15836_F	2570
LSU_CP001107.1_12952-15836_F	2594
LSU_CP000885.1_17910-20825_F	2597
LSU_CP003368.1_1373702-1370799_F	607
LSU_CP003368.1_1373702-1370799_F	610
LSU_AP009256.1_1987940-1984865_F	2090
LSU_AP009256.1_1987940-1984865_F	2092
LSU_AP009256.1_1987940-1984865_F	2779
LSU_AP012044.1_1866914-1869760_F	2554
LSU_AP012044.1_1866914-1869760_F	2563
LSU_GG697155.2_1-2892_F	1553
LSU_GG697155.2_1-2892_F	2186
LSU_GG697155.2_1-2892_F	2188
LSU_KE159643.1_1-2844_F	2527
LSU_KE159643.1_1-2844_F	2551
LSU_DS990270.1_1977-4867_F	2574
LSU_DS990270.1_1977-4867_F	2598
LSU_CM000846.2_3178621-3175887_F	747
LSU_CM000846.2_3178621-3175887_F	748
LSU_CM000846.2_3178621-3175887_F	1265
LSU_CM000846.2_3178621-3175887_F	1340
LSU_CM000846.2_3178621-3175887_F	1502
LSU_CM000846.2_3178621-3175887_F	2266
LSU_CM000846.2_3178621-3175887_F	2279
LSU_CM000846.2_3178621-3175887_F	2508
LSU_CM000846.2_3178621-3175887_F	2537
LSU_CM000846.2_3178621-3175887_F	2563
LSU_CM000846.2_3178621-3175887_F	2599
LSU_CM000846.2_3178621-3175887_F	2688
LSU_CM000846.2_3178621-3175887_F	2692
LSU_CM000846.2_3178621-3175887_F	2723
LSU_MKRK01000024.1_25821-22980_F	2523
LSU_LN681234.1_3331969-3334825_F	64
LSU_LN681234.1_3331969-3334825_F	69
LSU_LN681234.1_3331969-3334825_F	2589
LSU_LN681234.1_3331969-3334825_F	2613
LSU_MJHW01000018.1_1-514_F	199
LSU_MJHW01000018.1_1-514_F	223
LSU_GL890579.1_3033-146_F	2572
LSU_GL890579.1_3033-146_F	2596
LSU_KE150017.1_415312-412422_F	1908
LSU_KE150017.1_415312-412422_F	1910
LSU_KE150017.1_415312-412422_F	2573
LSU_KE150017.1_415312-412422_F	2597
LSU_AECU01000067.1_1-1151_F	584
LSU_CP000885.1_78313-81228_F	2597
LSU_NFLI01000003.1_234804-234063_F	425
LSU_CP002104.1_360592-363654_F	2770
LSU_CP000139.1_4430026-4427138_F	600
LSU_CP000139.1_4430026-4427138_F	603
LSU_CP000139.1_4430026-4427138_F	1165
LSU_CP000139.1_4430026-4427138_F	1755
LSU_CP000139.1_4430026-4427138_F	1932
LSU_CP000139.1_4430026-4427138_F	1934
LSU_FP929046.1_589785-586950_F	988
LSU_FP929046.1_589785-586950_F	1847
LSU_FP929046.1_589785-586950_F	1849
LSU_FP929046.1_589785-586950_F	2515
LSU_FP929046.1_589785-586950_F	2539
LSU_FP929046.1_589785-586950_F	2548
LSU_ACIJ02000018.1_406733-403849_F	2580
LSU_ABEQ01000080.1_9755-6861_F	2579
LSU_ABEQ01000080.1_9755-6861_F	2603
LSU_ACZL01000054.1_2944-49_F	2579
LSU_ADCX01000014.1_2280-5359_F	2781
SSU_DS981502.1_1270-1_F	952
SSU_NFHT01000040.1_5-1532_F	951
SSU_KE148312.1_1419202-1420724_F	942
SSU_KE159795.1_2097547-2099079_F	505
SSU_KE159795.1_2097547-2099079_F	944
SSU_AM180355.1_4009195-4007694_F	478
SSU_GL870827.1_454-1986_F	507
SSU_GL870827.1_454-1986_F	946
SSU_BAJS01000049.1_5103-3579_F	949
SSU_CP002109.1_3682900-3681370_F	505
SSU_CP002109.1_3682900-3681370_F	944
SSU_MJHW01000007.1_4454-2922_F	507
SSU_MJHW01000007.1_4454-2922_F	946
SSU_KE159641.1_1771-238_F	946
SSU_JWHR01000141.1_1-1425_F	398
SSU_JWHR01000141.1_1-1425_F	669
SSU_KI271778.1_5407-3877_F	508
SSU_FNRI01000015.1_7-1534_F	951
SSU_NFLQ01000047.1_2-1535_F	507
SSU_NFLQ01000047.1_2-1535_F	946
SSU_CYZR01000022.1_2861-1352_F	760
SSU_CM001167.1_854819-856347_F	952
SSU_KE159723.1_141293-142824_F	506
SSU_KE159723.1_141293-142824_F	945
SSU_AAFR03069067.1_1961-62_F	98
SSU_AAFR03069067.1_1961-62_F	110
SSU_AAFR03069067.1_1961-62_F	114
SSU_AAFR03069067.1_1961-62_F	124
SSU_AAFR03069067.1_1961-62_F	244
SSU_AAFR03069067.1_1961-62_F	325
SSU_AAFR03069067.1_1961-62_F	435
SSU_AAFR03069067.1_1961-62_F	600
SSU_AAFR03069067.1_1961-62_F	601
SSU_AAFR03069067.1_1961-62_F	638
SSU_AAFR03069067.1_1961-62_F	710
SSU_AAFR03069067.1_1961-62_F	715
SSU_AAFR03069067.1_1961-62_F	827
SSU_AAFR03069067.1_1961-62_F	842
SSU_AAFR03069067.1_1961-62_F	850
SSU_AAFR03069067.1_1961-62_F	891
SSU_AAFR03069067.1_1961-62_F	894
SSU_AAFR03069067.1_1961-62_F	945
SSU_AAFR03069067.1_1961-62_F	993
SSU_AAFR03069067.1_1961-62_F	1030
SSU_AAFR03069067.1_1961-62_F	1073
SSU_AAFR03069067.1_1961-62_F	1074
SSU_AAFR03069067.1_1961-62_F	1084
SSU_AAFR03069067.1_1961-62_F	1109
SSU_AAFR03069067.1_1961-62_F	1202
SSU_AAFR03069067.1_1961-62_F	1266
SSU_AAFR03069067.1_1961-62_F	1270
SSU_AAFR03069067.1_1961-62_F	1276
SSU_AAFR03069067.1_1961-62_F	1345
SSU_AAFR03069067.1_1961-62_F	1374
SSU_AAFR03069067.1_1961-62_F	1395
SSU_AAFR03069067.1_1961-62_F	1650
SSU_AAFR03069067.1_1961-62_F	1668
SSU_AAFR03069067.1_1961-62_F	1716
SSU_LBBT01000182.1_4653-3152_F	476
SSU_LBBT01000182.1_4653-3152_F	747
SSU_GL834329.1_167-1697_F	505
SSU_GL834329.1_167-1697_F	944
SSU_CR626927.1_4659803-4658275_F	951
SSU_MJHW01000008.1_257123-255591_F	507
SSU_MJHW01000008.1_257123-255591_F	946
SSU_CM001167.1_1031259-1032787_F	952
SSU_FOGW01000003.1_75-1606_F	507
SSU_FOGW01000003.1_75-1606_F	946
SSU_DS544191.1_4530-3006_F	944
SSU_LFIL01000039.1_10-1541_F	505
SSU_LFIL01000039.1_10-1541_F	944
SSU_CP001850.2_255527-257054_F	943
SSU_FP929046.1_591539-590690_F	483
SSU_CP002403.1_1548321-1549831_F	490
SSU_KE159638.1_704083-705615_F	945
SSU_CP001104.1_872235-873765_F	507
SSU_CP001104.1_872235-873765_F	947
SSU_FMKA01000073.1_127-1658_F	505
SSU_FMKA01000073.1_127-1658_F	945
SSU_NFHL01000016.1_13311-14750_F	507
SSU_NFHL01000016.1_13311-14750_F	946
SSU_NFJZ01000027.1_38-1272_F	505
SSU_NFJZ01000027.1_38-1272_F	944
SSU_ADMN01000083.1_697-1_F	284
SSU_KE340309.1_75986-74460_F	951
SSU_CR626927.1_3207061-3205533_F	951
SSU_LRGC01000047.1_1-668_F	224
SSU_NFIS01000086.1_1-1137_F	403
SSU_NFIS01000086.1_1-1137_F	842
SSU_CP013476.1_1122933-1121417_F	493
SSU_NFHL01000003.1_189340-187808_F	507
SSU_NFHL01000003.1_189340-187808_F	946
SSU_MJID01000039.1_571-2103_F	507
SSU_MJID01000039.1_571-2103_F	946
SSU_CP020705.1_314211-315723_F	929
SSU_CP015399.2_4757281-4758812_F	505
SSU_CP015399.2_4757281-4758812_F	944
SSU_CP015400.2_1820587-1822120_F	511
SSU_ATAX01000028.1_4406-2894_F	931
SSU_KE148312.1_1055596-1054071_F	942
SSU_CP001107.1_762998-764530_F	507
SSU_CP001107.1_762998-764530_F	946
SSU_LN879430.1_11281-12813_F	505
SSU_LN879430.1_11281-12813_F	945
SSU_AE015928.1_3330441-3328913_F	953
SSU_KE159593.1_359051-360583_F	946
SSU_GG668538.1_5043-3600_F	863
SSU_CP003040.1_25460-26991_F	506
SSU_CP003040.1_25460-26991_F	945
SSU_AEDO01000004.1_5249-3720_F	953
SSU_CYZX01000047.1_2690-1248_F	689
SSU_CBXK010002535.1_2704-1179_F	508
SSU_CBXK010002535.1_2704-1179_F	947
SSU_CP002352.1_2462664-2464186_F	947
SSU_KE159677.1_2662-1136_F	946
SSU_CP000407.1_87760-89308_F	962
SSU_KE150409.1_182559-184090_F	504
SSU_KE150409.1_182559-184090_F	944
SSU_JH370371.1_1670688-1669160_F	952
SSU_AM180355.1_124154-125656_F	478
SSU_GL622558.1_821-2347_F	951
SSU_JH378846.1_5936-4408_F	505
SSU_JH378846.1_5936-4408_F	943
SSU_CP015401.2_3792546-3791018_F	953
SSU_CP000885.1_15747-17276_F	943
SSU_CM001487.1_2460673-2462204_F	944
SSU_CP015401.2_2519184-2517656_F	953
SSU_CP007034.1_1592748-1591217_F	954
SSU_CP015400.2_1210845-1209312_F	511
SSU_GL890579.1_5830-4300_F	505
SSU_GL890579.1_5830-4300_F	944
SSU_NFKT01000074.1_1134-1_F	406
SSU_NFKT01000074.1_1134-1_F	845
SSU_MJIG01000005.1_246587-247887_F	505
SSU_MJIG01000005.1_246587-247887_F	944
SSU_CP002109.1_18560-20090_F	505
SSU_CP002109.1_18560-20090_F	944
SSU_GL882626.1_21-1545_F	87
SSU_GL882626.1_21-1545_F	949
SSU_KE159781.1_336316-337846_F	505
SSU_KE159781.1_336316-337846_F	944
SSU_BDCR01000003.1_114804-113279_F	948
SSU_KE150406.1_1573-42_F	504
SSU_KE150406.1_1573-42_F	944
SSU_FQZY01000002.1_1-1430_F	404
SSU_FQZY01000002.1_1-1430_F	843
SSU_NFJL01000055.1_76-1607_F	506
SSU_NFJL01000055.1_76-1607_F	945
SSU_CP013476.1_2122234-2123750_F	493
SSU_MJIG01000003.1_216172-217702_F	505
SSU_MJIG01000003.1_216172-217702_F	944
SSU_CM001487.1_1813054-1814585_F	944
SSU_FNZX01000002.1_82-1612_F	505
SSU_FNZX01000002.1_82-1612_F	944
SSU_GL945251.1_147137-145603_F	946
SSU_AP012212.1_182156-180624_F	507
SSU_AP012212.1_182156-180624_F	945
SSU_CP015405.2_210900-212432_F	505
SSU_CP015405.2_210900-212432_F	944
SSU_CP013476.1_1812946-1814462_F	493
SSU_CM001487.1_1683053-1681515_F	951
SSU_CP000139.1_4744645-4743118_F	952
SSU_CP000885.1_3483766-3482237_F	943
SSU_FQTV01000031.1_60-1579_F	944
SSU_CP015399.2_3647764-3646233_F	505
SSU_CP015399.2_3647764-3646233_F	944
SSU_CP013476.1_1312129-1313642_F	493
SSU_CP003040.1_3097426-3095895_F	506
SSU_CP003040.1_3097426-3095895_F	945
SSU_CP013476.1_1128203-1126687_F	493
SSU_LAYJ01000068.1_200029-198494_F	784
SSU_CBXK010002289.1_3937-2806_F	113
SSU_CBXK010002289.1_3937-2806_F	552
SSU_CR626927.1_4601872-4600344_F	951
SSU_DS981457.1_213580-212053_F	952
SSU_MNTV01000014.1_316-1763_F	516
SSU_DS981495.1_119644-121171_F	952
SSU_FR879685.1_354-1074_F	491
SSU_GK000025.2_32392011-32392289_F	39
SSU_GK000025.2_32392011-32392289_F	87
SSU_GK000025.2_32392011-32392289_F	124
SSU_GK000025.2_32392011-32392289_F	167
SSU_GK000025.2_32392011-32392289_F	168
SSU_GK000025.2_32392011-32392289_F	178
SSU_GK000025.2_32392011-32392289_F	203
SSU_NFIF01000049.1_1270-609_F	76
SSU_FBWL01000107.1_267-1781_F	508
SSU_FBWL01000107.1_267-1781_F	947
SSU_JNGB01000276.1_1-1254_F	471
SSU_JNGB01000276.1_1-1254_F	910
SSU_CP015401.2_3483953-3482425_F	953
SSU_CP002403.1_2868817-2867307_F	490
SSU_CP002403.1_2868817-2867307_F	929
SSU_FP929038.1_508731-507880_F	482
SSU_FWXW01000005.1_2036-516_F	937
SSU_KE159569.1_226613-225292_F	734
SSU_GG729940.1_1-767_F	186
SSU_AM180355.1_131101-132603_F	478
SSU_NFLE01000082.1_1139-1_F	400
SSU_NFLE01000082.1_1139-1_F	839
SSU_CP020705.1_2053190-2051678_F	929
SSU_AE015928.1_3036190-3034662_F	953
SSU_KE159605.1_1705865-1704333_F	505
SSU_JH724315.1_819356-820878_F	947
SSU_KE159680.1_2587-1061_F	946
SSU_FQVI01000073.1_1-1433_F	843
SSU_FQUC01000035.1_5172-3644_F	951
SSU_LZEK01000004.1_127796-129323_F	950
SSU_MJIG01000007.1_13284-14814_F	505
SSU_MJIG01000007.1_13284-14814_F	944
SSU_CM001487.1_1204856-1203324_F	944
SSU_KE159538.1_535435-533883_F	525
SSU_KE159538.1_535435-533883_F	965
SSU_MBSV01000087.1_91-1610_F	496
SSU_MBSV01000087.1_91-1610_F	935
SSU_KE150406.1_955960-954429_F	504
SSU_KE150406.1_955960-954429_F	944
SSU_CP001104.1_2031388-2029858_F	507
SSU_CP001104.1_2031388-2029858_F	947
SSU_CP003191.1_3363340-3361816_F	947
SSU_CP001104.1_697428-698958_F	507
SSU_CP001104.1_697428-698958_F	947
SSU_JH724316.1_556089-557611_F	947
SSU_JH724316.1_297955-299477_F	947
SSU_FCNT01000097.1_7-1532_F	949
SSU_BAIV01000061.1_14-1535_F	947
SSU_CP000885.1_4180508-4178979_F	943
SSU_NFLV01000033.1_36002-37531_F	503
SSU_NFLV01000033.1_36002-37531_F	942
SSU_FUXA01000034.1_1261-1_F	518
SSU_ADKM02000035.1_1-1248_F	666
SSU_NFIO01000002.1_4755-3228_F	951
SSU_CM000369.1_76214836-76214400_F	111
SSU_CM001487.1_600078-598546_F	505
SSU_CM001487.1_600078-598546_F	945
SSU_FWXW01000003.1_2036-516_F	937
SSU_BDFN01000265.1_5330-4672_F	155
SSU_BDFN01000265.1_5330-4672_F	176
SSU_BDFN01000265.1_5330-4672_F	280
SSU_CP000885.1_446235-447765_F	944
SSU_BAIU01000058.1_5237-3710_F	953
SSU_CP000139.1_2095445-2096972_F	952
SSU_CM001487.1_1805267-1806799_F	944
SSU_GG729933.1_718429-719952_F	943
SSU_CP000139.1_4431982-4430455_F	952
SSU_JH414703.1_18589-20116_F	508
SSU_JH414703.1_18589-20116_F	947
SSU_MKRK01000024.1_28178-26673_F	923
SSU_CR626927.1_5129951-5128423_F	951
SSU_CP003040.1_625889-627420_F	506
SSU_CP003040.1_625889-627420_F	945
SSU_AP012212.1_990877-989345_F	507
SSU_AP012212.1_990877-989345_F	945
SSU_AP012212.1_2835485-2833953_F	507
SSU_AP012212.1_2835485-2833953_F	945
SSU_KE159565.1_195726-196601_F	494
SSU_KB976105.1_557455-558984_F	948
SSU_DS990170.1_243841-242309_F	507
SSU_DS990170.1_243841-242309_F	946
SSU_LN879430.1_2330316-2328784_F	505
SSU_LN879430.1_2330316-2328784_F	945
SSU_DS264268.1_72416-70883_F	947
SSU_CP002109.1_397542-399072_F	505
SSU_CP002109.1_397542-399072_F	944
SSU_CP002352.1_283361-281837_F	949
SSU_FPIP01000015.1_11-1523_F	931
SSU_GG665866.1_772888-771354_F	508
SSU_GG665866.1_772888-771354_F	947
SSU_AE015928.1_4983429-4984958_F	954
SSU_CP015405.2_2333243-2331711_F	505
SSU_CP015405.2_2333243-2331711_F	944
SSU_FQYT01000050.1_1514-265_F	222
SSU_CP015405.2_196248-197780_F	505
SSU_CP015405.2_196248-197780_F	944
SSU_CP002352.1_205393-203869_F	949
SSU_JPME01000064.1_1464-654_F	223
SSU_AAFR03068111.1_9507-7606_F	98
SSU_AAFR03068111.1_9507-7606_F	110
SSU_AAFR03068111.1_9507-7606_F	114
SSU_AAFR03068111.1_9507-7606_F	124
SSU_AAFR03068111.1_9507-7606_F	326
SSU_AAFR03068111.1_9507-7606_F	434
SSU_AAFR03068111.1_9507-7606_F	601
SSU_AAFR03068111.1_9507-7606_F	602
SSU_AAFR03068111.1_9507-7606_F	639
SSU_AAFR03068111.1_9507-7606_F	711
SSU_AAFR03068111.1_9507-7606_F	716
SSU_AAFR03068111.1_9507-7606_F	828
SSU_AAFR03068111.1_9507-7606_F	843
SSU_AAFR03068111.1_9507-7606_F	851
SSU_AAFR03068111.1_9507-7606_F	892
SSU_AAFR03068111.1_9507-7606_F	895
SSU_AAFR03068111.1_9507-7606_F	946
SSU_AAFR03068111.1_9507-7606_F	994
SSU_AAFR03068111.1_9507-7606_F	1031
SSU_AAFR03068111.1_9507-7606_F	1074
SSU_AAFR03068111.1_9507-7606_F	1075
SSU_AAFR03068111.1_9507-7606_F	1085
SSU_AAFR03068111.1_9507-7606_F	1110
SSU_AAFR03068111.1_9507-7606_F	1204
SSU_AAFR03068111.1_9507-7606_F	1268
SSU_AAFR03068111.1_9507-7606_F	1272
SSU_AAFR03068111.1_9507-7606_F	1278
SSU_AAFR03068111.1_9507-7606_F	1347
SSU_AAFR03068111.1_9507-7606_F	1376
SSU_AAFR03068111.1_9507-7606_F	1397
SSU_AAFR03068111.1_9507-7606_F	1652
SSU_AAFR03068111.1_9507-7606_F	1670
SSU_AAFR03068111.1_9507-7606_F	1718
SSU_KQ965520.1_1396379-1394844_F	512
SSU_KQ965520.1_1396379-1394844_F	784
SSU_KE993550.1_4913-3386_F	947
SSU_KE148312.1_7536-9058_F	942
SSU_FCNS01000041.1_1-1439_F	851
SSU_GG704769.1_774826-775366_F	501
SSU_GG657593.1_4305-2776_F	505
SSU_GG657593.1_4305-2776_F	944
SSU_FP929050.1_3523929-3525461_F	507
SSU_FP929050.1_3523929-3525461_F	946
SSU_GG700642.1_1295067-1293538_F	954
SSU_MJIG01000012.1_223-1753_F	505
SSU_MJIG01000012.1_223-1753_F	944
SSU_FUXZ01000001.1_86-1205_F	505
SSU_FUXZ01000001.1_86-1205_F	944
SSU_CP015401.2_3040955-3039427_F	953
SSU_MJID01000001.1_3120-1588_F	507
SSU_MJID01000001.1_3120-1588_F	946
SSU_AE015928.1_1631656-1630132_F	949
SSU_AE015928.1_2342186-2340657_F	954
SSU_JRFA01000002.1_56103-54572_F	952
SSU_MJHW01000011.1_4454-2922_F	507
SSU_MJHW01000011.1_4454-2922_F	946
SSU_CP013476.1_1536160-1537676_F	493
SSU_JH376842.1_5197-3665_F	954
SSU_KB976104.1_782456-780927_F	948
SSU_AM180355.1_147166-148668_F	478
SSU_CBXK010002068.1_356-1887_F	954
SSU_CP003040.1_1035379-1036910_F	506
SSU_CP003040.1_1035379-1036910_F	945
SSU_FP929060.1_5320-3832_F	463
SSU_FP929060.1_5320-3832_F	902
SSU_GK000025.2_32413642-32413920_F	39
SSU_GK000025.2_32413642-32413920_F	87
SSU_GK000025.2_32413642-32413920_F	124
SSU_GK000025.2_32413642-32413920_F	167
SSU_GK000025.2_32413642-32413920_F	168
SSU_GK000025.2_32413642-32413920_F	178
SSU_GK000025.2_32413642-32413920_F	203
SSU_LNAM01000152.1_38346-36760_F	560
SSU_LNAM01000152.1_38346-36760_F	1000
SSU_AM180355.1_10814-12316_F	478
SSU_KE159628.1_297577-296038_F	952
SSU_JH724319.1_5301-3779_F	947
SSU_AM180355.1_377341-378843_F	478
SSU_JPZU01000022.1_1433-1_F	848
SSU_FP929053.1_2703544-2704313_F	403
SSU_CP020705.1_653885-655397_F	929
SSU_CP013476.1_1307055-1308562_F	491
SSU_CP013476.1_1307055-1308562_F	921
SSU_CP000885.1_4186469-4184940_F	943
SSU_NFLR01000040.1_646-2173_F	951
SSU_CP001107.1_2164298-2162766_F	507
SSU_CP001107.1_2164298-2162766_F	946
SSU_CM001487.1_2764238-2765769_F	944
SSU_CP015405.2_3600252-3598720_F	505
SSU_CP015405.2_3600252-3598720_F	944
SSU_CP001107.1_1425070-1426602_F	507
SSU_CP001107.1_1425070-1426602_F	946
SSU_KE992700.1_1577-46_F	504
SSU_KE992700.1_1577-46_F	944
SSU_AM180355.1_3154070-3152568_F	478
SSU_FP929055.1_152-1682_F	505
SSU_FP929055.1_152-1682_F	944
SSU_AKFU01000025.1_26463-27981_F	496
SSU_AKFU01000025.1_26463-27981_F	935
SSU_DS981462.1_2180-1022_F	584
SSU_JH992946.1_399768-401291_F	947
SSU_MNTH01000318.1_2842-3225_F	84
SSU_ALYD01000140.1_1-1514_F	933
SSU_CP011307.1_3292453-3290922_F	509
SSU_CP000885.1_76012-77542_F	944
SSU_KE159797.1_250618-249086_F	505
SSU_KE159797.1_250618-249086_F	944
SSU_GG697149.2_284383-284906_F	484
SSU_MJHW01000006.1_27179-25647_F	507
SSU_MJHW01000006.1_27179-25647_F	946
SSU_CP002403.1_3676964-3675454_F	490
SSU_CP002403.1_3676964-3675454_F	929
SSU_LN879430.1_700550-702082_F	945
SSU_GG665866.1_1488533-1490067_F	508
SSU_GG665866.1_1488533-1490067_F	947
SSU_CP001104.1_413146-414677_F	507
SSU_CP001104.1_413146-414677_F	947
SSU_AP012212.1_676585-675053_F	507
SSU_AP012212.1_676585-675053_F	945
SSU_DS544172.1_74532-73008_F	944
SSU_AM180355.1_25269-26771_F	478
SSU_KE159658.1_1-1286_F	705
SSU_FQVD01000063.1_160-1684_F	949
SSU_LT608328.1_2824145-2822617_F	951
SSU_CP015399.2_3416689-3415158_F	505
SSU_CP015399.2_3416689-3415158_F	944
SSU_JH590862.1_1788-258_F	943
SSU_CP013476.1_1301966-1303482_F	493
SSU_CM000368.1_361393048-361392608_F	110
SSU_CM000368.1_361393048-361392608_F	131
SSU_CM000368.1_361393048-361392608_F	386
SSU_CM000368.1_361393048-361392608_F	404
SSU_AM180355.1_141711-143213_F	478
SSU_KE159737.1_452545-454075_F	505
SSU_KE159737.1_452545-454075_F	944
SSU_CP015401.2_307959-309487_F	953
SSU_KE159568.1_1540933-1542468_F	948
SSU_JPME01000066.1_2332-801_F	505
SSU_JPME01000066.1_2332-801_F	944
SSU_KE150017.1_417657-416126_F	505
SSU_KE150017.1_417657-416126_F	944
SSU_MJIG01000006.1_46416-47946_F	505
SSU_MJIG01000006.1_46416-47946_F	944
SSU_CP002109.1_795034-796564_F	505
SSU_CP002109.1_795034-796564_F	944
SSU_MJHW01000015.1_413-1945_F	507
SSU_MJHW01000015.1_413-1945_F	946
SSU_CP000407.1_326695-328243_F	962
SSU_FNPG01000002.1_82-1514_F	946
SSU_CP003191.1_691182-689658_F	947
SSU_MKSZ01000030.1_30-1552_F	937
[truncated: 142 more rows]
